# Supplementary material for: Green synthesis of C5–C6-unsubstituted 1,4-DHP scaffolds using an efficient Ni–chitosan nanocatalyst under ultrasonic conditions
Source: Beilstein J Org Chem. 2022 Jan 25;18:133–42. doi: 10.3762/bjoc.18.14 (PMC8805040; doi:10.3762/bjoc.18.14)
Supplement: File 2 — CIF file for compound 4a. [file Beilstein_J_Org_Chem-18-133-s002.cif]

 
data_1064Ext_0m_a
 
_audit_creation_method            'SHELXL-2016/6'
_shelx_SHELXL_version_number      '2016/6'
_chemical_name_systematic         ?
_chemical_name_common             ?
_chemical_melting_point           ?
_chemical_formula_moiety         'C22 H21 N O4'
_chemical_formula_sum
 'C22 H21 N O4' 
_chemical_formula_weight          363.40
loop_
 _atom_type_symbol
 _atom_type_description
 _atom_type_scat_dispersion_real
 _atom_type_scat_dispersion_imag
 _atom_type_scat_source
 'C'  'C'   0.0033   0.0016
 'International Tables Vol C Tables 4.2.6.8 and 6.1.1.4'
 'H'  'H'   0.0000   0.0000
 'International Tables Vol C Tables 4.2.6.8 and 6.1.1.4'
 'N'  'N'   0.0061   0.0033
 'International Tables Vol C Tables 4.2.6.8 and 6.1.1.4'
 'O'  'O'   0.0106   0.0060
 'International Tables Vol C Tables 4.2.6.8 and 6.1.1.4'
 
_space_group_crystal_system       triclinic
_space_group_IT_number            2
_space_group_name_H-M_alt         'P -1'
_space_group_name_Hall            '-P 1'
 
_shelx_space_group_comment
;
The symmetry employed for this shelxl refinement is uniquely defined
by the following loop, which should always be used as a source of
symmetry information in preference to the above space-group names.
They are only intended as comments.
;
 
loop_
 _space_group_symop_operation_xyz
 'x, y, z'
 '-x, -y, -z'
 
_cell_length_a                    8.4612(3)
_cell_length_b                    10.1109(4)
_cell_length_c                    11.2954(4)
_cell_angle_alpha                 98.813(2)
_cell_angle_beta                  93.138(2)
_cell_angle_gamma                 95.520(2)
_cell_volume                      948.11(6)
_cell_formula_units_Z             2
_cell_measurement_temperature     296(2)
_cell_measurement_reflns_used     9608
_cell_measurement_theta_min        2.52
_cell_measurement_theta_max       26.44
 
_exptl_crystal_description        prism
_exptl_crystal_colour             colourless
_exptl_crystal_density_meas       ?
_exptl_crystal_density_method     ?
_exptl_crystal_density_diffrn     1.273          
_exptl_crystal_F_000              418
_exptl_transmission_factor_min    0.751
_exptl_transmission_factor_max    0.845
_exptl_crystal_size_max           0.143
_exptl_crystal_size_mid           0.085
_exptl_crystal_size_min           0.024
_exptl_absorpt_coefficient_mu     0.088
_shelx_estimated_absorpt_T_min    0.785
_shelx_estimated_absorpt_T_max    0.896
_exptl_absorpt_correction_type    multi-scan
_exptl_absorpt_correction_T_min   ?
_exptl_absorpt_correction_T_max   ?
_exptl_absorpt_process_details    ?
_exptl_absorpt_special_details    ?
_diffrn_ambient_temperature       296(2)
_diffrn_radiation_wavelength      0.71073
_diffrn_radiation_type            MoK\a
_diffrn_source                    ?
_diffrn_measurement_device_type  'Bruker APEX-II CCD'
_diffrn_measurement_method       '\f and \w scans'
_diffrn_detector_area_resol_mean  ?
_diffrn_reflns_number             14141
_diffrn_reflns_av_unetI/netI      0.0269
_diffrn_reflns_av_R_equivalents   0.0314
_diffrn_reflns_limit_h_min        -10
_diffrn_reflns_limit_h_max        10
_diffrn_reflns_limit_k_min        -12
_diffrn_reflns_limit_k_max        12
_diffrn_reflns_limit_l_min        -13
_diffrn_reflns_limit_l_max        14
_diffrn_reflns_theta_min          2.958
_diffrn_reflns_theta_max          26.458
_diffrn_reflns_theta_full         25.242
_diffrn_measured_fraction_theta_max   0.993
_diffrn_measured_fraction_theta_full  0.995
_diffrn_reflns_Laue_measured_fraction_max    0.993
_diffrn_reflns_Laue_measured_fraction_full   0.995
_diffrn_reflns_point_group_measured_fraction_max   0.993
_diffrn_reflns_point_group_measured_fraction_full  0.995
_reflns_number_total              3894
_reflns_number_gt                 3180
_reflns_threshold_expression      'I > 2\s(I)'
_reflns_Friedel_coverage          0.000
_reflns_Friedel_fraction_max      .
_reflns_Friedel_fraction_full     .
 
_reflns_special_details
;
 Reflections were merged by SHELXL according to the crystal
 class for the calculation of statistics and refinement.
 
 _reflns_Friedel_fraction is defined as the number of unique
 Friedel pairs measured divided by the number that would be
 possible theoretically, ignoring centric projections and
 systematic absences.
;
 
_computing_data_collection       'Bruker APEX2'
_computing_cell_refinement       'Bruker SAINT'
_computing_data_reduction        'Bruker SAINT'
_computing_structure_solution    'SHELXS-97 (Sheldrick 2008)'
_computing_structure_refinement  'SHELXL-2014 (Sheldrick 2014)'
_computing_molecular_graphics    'Bruker SHELXTL'
_computing_publication_material  'Bruker SHELXTL'
_refine_special_details           ?
_refine_ls_structure_factor_coef  Fsqd
_refine_ls_matrix_type            full
_refine_ls_weighting_scheme       calc
_refine_ls_weighting_details
'w=1/[\s^2^(Fo^2^)+(0.1000P)^2^+0.8241P] where P=(Fo^2^+2Fc^2^)/3'
_atom_sites_solution_primary      ?
_atom_sites_solution_secondary    ?
_atom_sites_solution_hydrogens    geom
_refine_ls_hydrogen_treatment     constr
_refine_ls_extinction_method      none
_refine_ls_extinction_coef        .
_refine_ls_number_reflns          3894
_refine_ls_number_parameters      247
_refine_ls_number_restraints      0
_refine_ls_R_factor_all           0.0559
_refine_ls_R_factor_gt            0.0459
_refine_ls_wR_factor_ref          0.1343
_refine_ls_wR_factor_gt           0.1205
_refine_ls_goodness_of_fit_ref    0.669
_refine_ls_restrained_S_all       0.669
_refine_ls_shift/su_max           0.004
_refine_ls_shift/su_mean          0.000
 
loop_
 _atom_site_label
 _atom_site_type_symbol
 _atom_site_fract_x
 _atom_site_fract_y
 _atom_site_fract_z
 _atom_site_U_iso_or_equiv
 _atom_site_adp_type
 _atom_site_occupancy
 _atom_site_site_symmetry_order  
 _atom_site_calc_flag
 _atom_site_refinement_flags_posn
 _atom_site_refinement_flags_adp
 _atom_site_refinement_flags_occupancy
 _atom_site_disorder_assembly
 _atom_site_disorder_group
O4 O 0.82460(14) 0.58843(11) 0.28936(10) 0.0477(3) Uani 1 1 d . . . . .
O3 O 0.94177(15) 0.76738(12) 0.22022(10) 0.0527(3) Uani 1 1 d . . . . .
O1 O 1.13316(15) 0.73341(13) 0.63195(11) 0.0570(3) Uani 1 1 d . . . . .
O2 O 1.10118(14) 0.65778(13) 0.43503(11) 0.0532(3) Uani 1 1 d . . . . .
N1 N 0.72523(15) 0.88644(12) 0.39919(11) 0.0375(3) Uani 1 1 d . . . . .
C5 C 0.83860(16) 0.79981(13) 0.41334(12) 0.0329(3) Uani 1 1 d . . . . .
C4 C 0.92041(16) 0.80239(14) 0.52048(12) 0.0338(3) Uani 1 1 d . . . . .
C21 C 0.87637(17) 0.71806(15) 0.29665(13) 0.0376(3) Uani 1 1 d . . . . .
C1 C 0.71190(17) 0.99202(14) 0.49395(13) 0.0373(3) Uani 1 1 d . . . . .
H1 H 0.649148 1.059542 0.480283 0.045 Uiso 1 1 calc R U . . .
C2 C 0.78467(18) 0.99892(14) 0.60098(13) 0.0376(3) Uani 1 1 d . . . . .
H2 H 0.777846 1.074325 0.658281 0.045 Uiso 1 1 calc R U . . .
C19 C 1.05963(17) 0.72907(15) 0.53635(14) 0.0387(3) Uani 1 1 d . . . . .
C3 C 0.87861(17) 0.88921(14) 0.63415(12) 0.0364(3) Uani 1 1 d . . . . .
H3 H 0.977974 0.931490 0.678585 0.044 Uiso 1 1 calc R U . . .
C6 C 0.78641(19) 0.80691(15) 0.71557(13) 0.0392(3) Uani 1 1 d . . . . .
C13 C 0.59027(18) 0.97541(15) 0.23730(13) 0.0393(3) Uani 1 1 d . . . . .
H13 H 0.655892 1.055852 0.257900 0.047 Uiso 1 1 calc R U . . .
C12 C 0.61216(17) 0.86808(14) 0.29733(12) 0.0357(3) Uani 1 1 d . . . . .
C14 C 0.47036(19) 0.96237(16) 0.14658(13) 0.0424(3) Uani 1 1 d . . . . .
H14 H 0.455009 1.035303 0.107705 0.051 Uiso 1 1 calc R U . . .
C17 C 0.51701(19) 0.74746(16) 0.26378(15) 0.0441(4) Uani 1 1 d . . . . .
H17 H 0.531775 0.674831 0.303199 0.053 Uiso 1 1 calc R U . . .
C11 C 0.6381(2) 0.73897(17) 0.67676(15) 0.0489(4) Uani 1 1 d . . . . .
H11 H 0.596151 0.741299 0.599340 0.059 Uiso 1 1 calc R U . . .
C15 C 0.37242(19) 0.84259(17) 0.11237(13) 0.0444(4) Uani 1 1 d . . . . .
C16 C 0.3996(2) 0.73545(17) 0.17107(15) 0.0492(4) Uani 1 1 d . . . . .
H16 H 0.337572 0.653533 0.147784 0.059 Uiso 1 1 calc R U . . .
C18 C 0.2382(2) 0.8320(2) 0.01697(17) 0.0645(5) Uani 1 1 d . . . . .
H18A H 0.195219 0.916899 0.021348 0.097 Uiso 1 1 calc R U . . .
H18B H 0.156405 0.763932 0.029497 0.097 Uiso 1 1 calc R U . . .
H18C H 0.277603 0.808286 -0.060738 0.097 Uiso 1 1 calc R U . . .
C7 C 0.8459(3) 0.8019(2) 0.83155(16) 0.0622(5) Uani 1 1 d . . . . .
H7 H 0.945387 0.846302 0.859623 0.075 Uiso 1 1 calc R U . . .
C22 C 0.8693(3) 0.5012(2) 0.18588(18) 0.0726(6) Uani 1 1 d . . . . .
H22A H 0.810241 0.516799 0.115213 0.109 Uiso 1 1 calc R U . . .
H22B H 0.846155 0.409029 0.196299 0.109 Uiso 1 1 calc R U . . .
H22C H 0.981117 0.519747 0.177316 0.109 Uiso 1 1 calc R U . . .
C20 C 1.2287(2) 0.5760(2) 0.4465(2) 0.0642(5) Uani 1 1 d . . . . .
H20A H 1.325590 0.632741 0.473391 0.096 Uiso 1 1 calc R U . . .
H20B H 1.241312 0.523315 0.369999 0.096 Uiso 1 1 calc R U . . .
H20C H 1.204787 0.517241 0.503750 0.096 Uiso 1 1 calc R U . . .
C10 C 0.5510(3) 0.6676(2) 0.7512(2) 0.0665(6) Uani 1 1 d . . . . .
H10 H 0.451730 0.622463 0.723590 0.080 Uiso 1 1 calc R U . . .
C9 C 0.6115(4) 0.6636(2) 0.8659(2) 0.0802(7) Uani 1 1 d . . . . .
H9 H 0.553578 0.615680 0.916000 0.096 Uiso 1 1 calc R U . . .
C8 C 0.7577(4) 0.7307(3) 0.9060(2) 0.0835(8) Uani 1 1 d . . . . .
H8 H 0.798239 0.728647 0.983820 0.100 Uiso 1 1 calc R U . . .
 
loop_
 _atom_site_aniso_label
 _atom_site_aniso_U_11
 _atom_site_aniso_U_22
 _atom_site_aniso_U_33
 _atom_site_aniso_U_23
 _atom_site_aniso_U_13
 _atom_site_aniso_U_12
O4 0.0600(7) 0.0374(6) 0.0440(6) -0.0007(5) 0.0110(5) 0.0037(5)
O3 0.0667(8) 0.0546(7) 0.0398(6) 0.0123(5) 0.0176(5) 0.0066(6)
O1 0.0519(7) 0.0697(8) 0.0519(7) 0.0136(6) -0.0068(6) 0.0189(6)
O2 0.0507(7) 0.0630(7) 0.0508(7) 0.0092(6) 0.0082(5) 0.0274(6)
N1 0.0405(6) 0.0379(6) 0.0337(6) 0.0026(5) -0.0015(5) 0.0100(5)
C5 0.0331(7) 0.0322(7) 0.0343(7) 0.0073(5) 0.0060(5) 0.0030(5)
C4 0.0315(7) 0.0356(7) 0.0351(7) 0.0076(6) 0.0049(5) 0.0033(5)
C21 0.0392(7) 0.0395(7) 0.0349(7) 0.0069(6) 0.0041(6) 0.0070(6)
C1 0.0403(7) 0.0318(7) 0.0411(8) 0.0068(6) 0.0061(6) 0.0077(6)
C2 0.0437(8) 0.0325(7) 0.0359(7) 0.0025(6) 0.0067(6) 0.0030(6)
C19 0.0343(7) 0.0408(8) 0.0432(8) 0.0127(6) 0.0048(6) 0.0039(6)
C3 0.0343(7) 0.0395(7) 0.0337(7) 0.0029(6) -0.0014(5) 0.0023(6)
C6 0.0471(8) 0.0414(8) 0.0323(7) 0.0080(6) 0.0069(6) 0.0150(6)
C13 0.0412(8) 0.0386(7) 0.0381(7) 0.0065(6) 0.0019(6) 0.0037(6)
C12 0.0352(7) 0.0392(7) 0.0332(7) 0.0053(6) 0.0027(6) 0.0068(6)
C14 0.0490(9) 0.0472(8) 0.0332(7) 0.0090(6) 0.0027(6) 0.0118(7)
C17 0.0459(8) 0.0395(8) 0.0476(9) 0.0106(6) 0.0017(7) 0.0034(6)
C11 0.0561(10) 0.0466(9) 0.0441(9) 0.0069(7) 0.0120(7) 0.0009(7)
C15 0.0418(8) 0.0567(9) 0.0326(7) -0.0012(6) 0.0010(6) 0.0088(7)
C16 0.0471(9) 0.0452(9) 0.0507(9) -0.0001(7) -0.0017(7) -0.0029(7)
C18 0.0595(11) 0.0806(14) 0.0482(10) 0.0001(9) -0.0140(9) 0.0073(10)
C7 0.0646(12) 0.0879(14) 0.0404(9) 0.0200(9) 0.0009(8) 0.0262(10)
C22 0.1085(18) 0.0492(11) 0.0566(12) -0.0102(9) 0.0194(11) 0.0130(11)
C20 0.0545(11) 0.0693(12) 0.0789(13) 0.0222(10) 0.0197(10) 0.0322(9)
C10 0.0755(13) 0.0523(10) 0.0762(14) 0.0144(9) 0.0358(11) 0.0046(9)
C9 0.1070(19) 0.0737(14) 0.0800(15) 0.0437(12) 0.0521(14) 0.0351(14)
C8 0.110(2) 0.1090(19) 0.0498(11) 0.0434(12) 0.0197(12) 0.0488(17)
 
_geom_special_details
;
 All esds (except the esd in the dihedral angle between two l.s. planes)
 are estimated using the full covariance matrix.  The cell esds are taken
 into account individually in the estimation of esds in distances, angles
 and torsion angles; correlations between esds in cell parameters are only
 used when they are defined by crystal symmetry.  An approximate (isotropic)
 treatment of cell esds is used for estimating esds involving l.s. planes.
;
 
loop_
 _geom_bond_atom_site_label_1
 _geom_bond_atom_site_label_2
 _geom_bond_distance
 _geom_bond_site_symmetry_2
 _geom_bond_publ_flag
O4 C21 1.3301(18) . ?
O4 C22 1.443(2) . ?
O3 C21 1.1964(18) . ?
O1 C19 1.2091(19) . ?
O2 C19 1.3390(19) . ?
O2 C20 1.433(2) . ?
N1 C5 1.3787(18) . ?
N1 C1 1.4086(18) . ?
N1 C12 1.4329(18) . ?
C5 C4 1.3563(19) . ?
C5 C21 1.5118(19) . ?
C4 C19 1.468(2) . ?
C4 C3 1.5192(19) . ?
C1 C2 1.315(2) . ?
C1 H1 0.9300 . ?
C2 C3 1.506(2) . ?
C2 H2 0.9300 . ?
C3 C6 1.528(2) . ?
C3 H3 0.9800 . ?
C6 C11 1.386(2) . ?
C6 C7 1.388(2) . ?
C13 C14 1.384(2) . ?
C13 C12 1.386(2) . ?
C13 H13 0.9300 . ?
C12 C17 1.384(2) . ?
C14 C15 1.390(2) . ?
C14 H14 0.9300 . ?
C17 C16 1.387(2) . ?
C17 H17 0.9300 . ?
C11 C10 1.386(2) . ?
C11 H11 0.9300 . ?
C15 C16 1.385(2) . ?
C15 C18 1.506(2) . ?
C16 H16 0.9300 . ?
C18 H18A 0.9600 . ?
C18 H18B 0.9600 . ?
C18 H18C 0.9600 . ?
C7 C8 1.390(3) . ?
C7 H7 0.9300 . ?
C22 H22A 0.9600 . ?
C22 H22B 0.9600 . ?
C22 H22C 0.9600 . ?
C20 H20A 0.9600 . ?
C20 H20B 0.9600 . ?
C20 H20C 0.9600 . ?
C10 C9 1.374(3) . ?
C10 H10 0.9300 . ?
C9 C8 1.370(4) . ?
C9 H9 0.9300 . ?
C8 H8 0.9300 . ?
 
loop_
 _geom_angle_atom_site_label_1
 _geom_angle_atom_site_label_2
 _geom_angle_atom_site_label_3
 _geom_angle
 _geom_angle_site_symmetry_1
 _geom_angle_site_symmetry_3
 _geom_angle_publ_flag
C21 O4 C22 115.45(13) . . ?
C19 O2 C20 116.77(14) . . ?
C5 N1 C1 118.20(12) . . ?
C5 N1 C12 123.27(12) . . ?
C1 N1 C12 118.33(11) . . ?
C4 C5 N1 121.70(12) . . ?
C4 C5 C21 124.25(13) . . ?
N1 C5 C21 113.55(12) . . ?
C5 C4 C19 123.92(13) . . ?
C5 C4 C3 121.65(12) . . ?
C19 C4 C3 114.35(12) . . ?
O3 C21 O4 125.29(14) . . ?
O3 C21 C5 122.72(14) . . ?
O4 C21 C5 111.96(12) . . ?
C2 C1 N1 122.62(13) . . ?
C2 C1 H1 118.7 . . ?
N1 C1 H1 118.7 . . ?
C1 C2 C3 122.41(13) . . ?
C1 C2 H2 118.8 . . ?
C3 C2 H2 118.8 . . ?
O1 C19 O2 122.17(14) . . ?
O1 C19 C4 123.48(14) . . ?
O2 C19 C4 114.35(13) . . ?
C2 C3 C4 109.39(11) . . ?
C2 C3 C6 110.56(12) . . ?
C4 C3 C6 112.18(12) . . ?
C2 C3 H3 108.2 . . ?
C4 C3 H3 108.2 . . ?
C6 C3 H3 108.2 . . ?
C11 C6 C7 118.17(16) . . ?
C11 C6 C3 120.69(13) . . ?
C7 C6 C3 121.11(16) . . ?
C14 C13 C12 119.73(14) . . ?
C14 C13 H13 120.1 . . ?
C12 C13 H13 120.1 . . ?
C17 C12 C13 119.76(14) . . ?
C17 C12 N1 120.61(13) . . ?
C13 C12 N1 119.47(13) . . ?
C13 C14 C15 121.39(14) . . ?
C13 C14 H14 119.3 . . ?
C15 C14 H14 119.3 . . ?
C12 C17 C16 119.66(14) . . ?
C12 C17 H17 120.2 . . ?
C16 C17 H17 120.2 . . ?
C10 C11 C6 121.22(18) . . ?
C10 C11 H11 119.4 . . ?
C6 C11 H11 119.4 . . ?
C16 C15 C14 117.88(14) . . ?
C16 C15 C18 121.45(16) . . ?
C14 C15 C18 120.65(16) . . ?
C15 C16 C17 121.53(15) . . ?
C15 C16 H16 119.2 . . ?
C17 C16 H16 119.2 . . ?
C15 C18 H18A 109.5 . . ?
C15 C18 H18B 109.5 . . ?
H18A C18 H18B 109.5 . . ?
C15 C18 H18C 109.5 . . ?
H18A C18 H18C 109.5 . . ?
H18B C18 H18C 109.5 . . ?
C6 C7 C8 120.3(2) . . ?
C6 C7 H7 119.8 . . ?
C8 C7 H7 119.8 . . ?
O4 C22 H22A 109.5 . . ?
O4 C22 H22B 109.5 . . ?
H22A C22 H22B 109.5 . . ?
O4 C22 H22C 109.5 . . ?
H22A C22 H22C 109.5 . . ?
H22B C22 H22C 109.5 . . ?
O2 C20 H20A 109.5 . . ?
O2 C20 H20B 109.5 . . ?
H20A C20 H20B 109.5 . . ?
O2 C20 H20C 109.5 . . ?
H20A C20 H20C 109.5 . . ?
H20B C20 H20C 109.5 . . ?
C9 C10 C11 119.9(2) . . ?
C9 C10 H10 120.0 . . ?
C11 C10 H10 120.0 . . ?
C8 C9 C10 119.68(19) . . ?
C8 C9 H9 120.2 . . ?
C10 C9 H9 120.2 . . ?
C9 C8 C7 120.7(2) . . ?
C9 C8 H8 119.7 . . ?
C7 C8 H8 119.7 . . ?
 
_refine_diff_density_max    0.175
_refine_diff_density_min   -0.195
_refine_diff_density_rms    0.041

_shelx_res_file
;
TITL 1064Ext_0m_a.res in P-1
    1064Ext_0m_a.res
    created by SHELXL-2016/6 at 03:34:20 on 20-Aug-2018
CELL  0.71073   8.4612  10.1109  11.2954   98.813   93.138   95.520
ZERR   2.000   0.0003   0.0004   0.0004    0.002    0.002    0.002
LATT 1
SFAC C  H  N  O
UNIT 19  19  19  19
REM Old TITL 1064Ext_0m in P-1
REM SHELXT solution in P-1
REM R1 0.161,  Rweak 0.005,  Alpha 0.040,  Orientation as input
REM Formula found by SHELXT:  C22 N O4
L.S. 10
ACTA
BOND $H
FMAP 2
PLAN 20
TEMP 22.890
WGHT    0.100000    0.824086
FVAR       1.62861
O4    4    0.824597    0.588433    0.289357    11.00000    0.06002    0.03739 =
         0.04402   -0.00071    0.01104    0.00374
O3    4    0.941766    0.767383    0.220222    11.00000    0.06674    0.05456 =
         0.03981    0.01231    0.01763    0.00656
O1    4    1.133159    0.733405    0.631952    11.00000    0.05190    0.06975 =
         0.05190    0.01357   -0.00684    0.01892
O2    4    1.101181    0.657775    0.435030    11.00000    0.05067    0.06296 =
         0.05081    0.00918    0.00817    0.02736
N1    3    0.725227    0.886438    0.399188    11.00000    0.04049    0.03788 =
         0.03373    0.00263   -0.00150    0.01000
C5    1    0.838603    0.799808    0.413343    11.00000    0.03308    0.03225 =
         0.03435    0.00733    0.00602    0.00302
C4    1    0.920407    0.802393    0.520482    11.00000    0.03155    0.03561 =
         0.03513    0.00756    0.00490    0.00335
C21   1    0.876371    0.718064    0.296653    11.00000    0.03922    0.03954 =
         0.03493    0.00690    0.00406    0.00702
C1    1    0.711900    0.992019    0.493946    11.00000    0.04030    0.03183 =
         0.04107    0.00679    0.00608    0.00771
AFIX  43
H1    2    0.649148    1.059542    0.480283    11.00000   -1.20000
AFIX   0
C2    1    0.784671    0.998916    0.600983    11.00000    0.04370    0.03251 =
         0.03594    0.00252    0.00666    0.00302
AFIX  43
H2    2    0.777846    1.074325    0.658281    11.00000   -1.20000
AFIX   0
C19   1    1.059631    0.729073    0.536347    11.00000    0.03432    0.04075 =
         0.04325    0.01268    0.00477    0.00391
C3    1    0.878613    0.889210    0.634147    11.00000    0.03435    0.03954 =
         0.03367    0.00294   -0.00144    0.00228
AFIX  13
H3    2    0.977974    0.931490    0.678585    11.00000   -1.20000
AFIX   0
C6    1    0.786411    0.806906    0.715574    11.00000    0.04708    0.04144 =
         0.03231    0.00801    0.00691    0.01498
C13   1    0.590268    0.975414    0.237298    11.00000    0.04118    0.03859 =
         0.03812    0.00654    0.00195    0.00369
AFIX  43
H13   2    0.655892    1.055852    0.257900    11.00000   -1.20000
AFIX   0
C12   1    0.612158    0.868081    0.297332    11.00000    0.03524    0.03923 =
         0.03320    0.00529    0.00271    0.00680
C14   1    0.470359    0.962371    0.146584    11.00000    0.04895    0.04718 =
         0.03316    0.00903    0.00271    0.01181
AFIX  43
H14   2    0.455009    1.035303    0.107705    11.00000   -1.20000
AFIX   0
C17   1    0.517014    0.747461    0.263777    11.00000    0.04588    0.03951 =
         0.04755    0.01064    0.00170    0.00341
AFIX  43
H17   2    0.531775    0.674831    0.303199    11.00000   -1.20000
AFIX   0
C11   1    0.638055    0.738968    0.676756    11.00000    0.05613    0.04657 =
         0.04408    0.00695    0.01204    0.00092
AFIX  43
H11   2    0.596151    0.741299    0.599340    11.00000   -1.20000
AFIX   0
C15   1    0.372417    0.842587    0.112374    11.00000    0.04185    0.05666 =
         0.03256   -0.00125    0.00096    0.00876
C16   1    0.399559    0.735454    0.171073    11.00000    0.04707    0.04520 =
         0.05071   -0.00013   -0.00169   -0.00287
AFIX  43
H16   2    0.337572    0.653533    0.147784    11.00000   -1.20000
AFIX   0
C18   1    0.238247    0.831963    0.016971    11.00000    0.05952    0.08055 =
         0.04818    0.00006   -0.01396    0.00728
AFIX 137
H18A  2    0.195219    0.916899    0.021348    11.00000   -1.50000
H18B  2    0.156405    0.763932    0.029497    11.00000   -1.50000
H18C  2    0.277603    0.808286   -0.060738    11.00000   -1.50000
AFIX   0
C7    1    0.845936    0.801864    0.831550    11.00000    0.06459    0.08794 =
         0.04041    0.02003    0.00087    0.02619
AFIX  43
H7    2    0.945387    0.846302    0.859623    11.00000   -1.20000
AFIX   0
C22   1    0.869268    0.501197    0.185882    11.00000    0.10849    0.04923 =
         0.05658   -0.01022    0.01939    0.01304
AFIX 137
H22A  2    0.810241    0.516799    0.115213    11.00000   -1.50000
H22B  2    0.846155    0.409029    0.196299    11.00000   -1.50000
H22C  2    0.981117    0.519747    0.177316    11.00000   -1.50000
AFIX   0
C20   1    1.228748    0.576019    0.446488    11.00000    0.05451    0.06929 =
         0.07889    0.02216    0.01965    0.03215
AFIX 137
H20A  2    1.325590    0.632741    0.473391    11.00000   -1.50000
H20B  2    1.241312    0.523315    0.369999    11.00000   -1.50000
H20C  2    1.204787    0.517241    0.503750    11.00000   -1.50000
AFIX   0
C10   1    0.550987    0.667605    0.751210    11.00000    0.07548    0.05225 =
         0.07617    0.01439    0.03580    0.00457
AFIX  43
H10   2    0.451730    0.622463    0.723590    11.00000   -1.20000
AFIX   0
C9    1    0.611522    0.663648    0.865879    11.00000    0.10705    0.07367 =
         0.08001    0.04371    0.05212    0.03513
AFIX  43
H9    2    0.553578    0.615680    0.916000    11.00000   -1.20000
AFIX   0
C8    1    0.757675    0.730727    0.906001    11.00000    0.11040    0.10900 =
         0.04976    0.04341    0.01973    0.04876
AFIX  43
H8    2    0.798239    0.728647    0.983820    11.00000   -1.20000
AFIX   0
HKLF 4


REM  1064Ext_0m_a.res in P-1
REM R1 =  0.0459 for    3180 Fo > 4sig(Fo)  and  0.0559 for all    3894 data
REM    247 parameters refined using      0 restraints

END

WGHT      0.0698      0.2093

REM Highest difference peak  0.175,  deepest hole -0.195,  1-sigma level  0.041
Q1    1   0.9147  0.5456  0.1119  11.00000  0.05    0.17
Q2    1   0.2569  0.9145 -0.0311  11.00000  0.05    0.17
Q3    1   0.1177  0.8429  0.0615  11.00000  0.05    0.17
Q4    1   0.8319  0.8427  0.6736  11.00000  0.05    0.16
Q5    1   0.8528  0.7608  0.3615  11.00000  0.05    0.16
Q6    1   0.5790  0.9279  0.2794  11.00000  0.05    0.15
Q7    1   1.0292  0.5958  0.4389  11.00000  0.05    0.15
Q8    1   1.0832  0.6405  0.6257  11.00000  0.05    0.15
Q9    1   0.8359  0.7602  0.4689  11.00000  0.05    0.15
Q10   1   0.4138  0.8992  0.1381  11.00000  0.05    0.14
Q11   1   0.9651  0.4381  0.2206  11.00000  0.05    0.13
Q12   1   0.8957  0.8422  0.5719  11.00000  0.05    0.13
Q13   1   0.3728  0.8010  0.1574  11.00000  0.05    0.13
Q14   1   0.5407  0.8337  0.3024  11.00000  0.05    0.13
Q15   1   0.2027  0.7250 -0.0064  11.00000  0.05    0.13
Q16   1   0.3976  0.6346  0.6886  11.00000  0.05    0.12
Q17   1   0.6648  1.0677  0.4364  11.00000  0.05    0.12
Q18   1   1.3007  0.5889  0.3775  11.00000  0.05    0.12
Q19   1   0.6353  0.6504  0.7884  11.00000  0.05    0.12
Q20   1   1.0244  0.6393  0.3233  11.00000  0.05    0.12
;
_shelx_res_checksum   81149

_shelx_hkl_file
;
  -2   0   0 1296.67   52.19
  -2   0   0 1321.27   52.49
  -2   0   0 1257.47   52.19
   2   0   0 1290.97   52.39
  -3   0   0 4361.26  174.48
  -3   0   0 4184.18  174.18
  -3   0   0 4496.65  174.48
   3   0   0 4250.77  174.48
  -4   0   0 1848.22   77.29
  -4   0   0 2014.80   77.89
  -4   0   0 1841.62   77.19
  -4   0   0 2006.80   77.59
  -4   0   0 1919.11   77.69
   4   0   0 1844.82   77.59
  -5   0   0    2.30    0.60
  -5   0   0    2.50    0.80
  -5   0   0    1.90    1.20
  -5   0   0    4.30    1.20
   5   0   0    2.10    0.90
  -6   0   0  381.16   16.40
  -6   0   0  359.36   16.30
   6   0   0  385.06   16.00
   6   0   0  368.86   16.10
  -7   0   0   17.10    3.20
  -7   0   0   17.00    3.40
   7   0   0   21.80    2.90
   7   0   0   26.20    2.60
  -8   0   0  107.19    6.50
  -8   0   0  114.39    6.80
   8   0   0  124.19    6.30
  -9   0   0   54.79    4.70
  -9   0   0   44.10    5.40
   9   0   0   61.19    4.70
 -10   0   0    3.30    2.40
 -10   1   0    1.70    2.50
   9  -1   0   14.90    2.60
  -9   1   0   15.80    2.60
  -9   1   0   21.30    3.70
   8  -1   0   36.20    3.50
   8  -1   0   38.50    3.50
  -8   1   0   35.10    3.60
  -8   1   0   33.50    4.10
   7  -1   0  157.88    7.50
   7  -1   0  168.08    7.70
  -7   1   0  140.59    9.70
  -7   1   0  166.08    7.80
  -7   1   0  162.18    7.50
   6  -1   0   78.39    4.20
   6  -1   0   73.99    4.10
  -6   1   0   79.09    4.00
  -6   1   0   71.29    4.40
  -6   1   0   80.39    4.30
   5  -1   0    2.40    0.60
   5  -1   0    3.90    0.90
   5  -1   0    2.90    0.80
  -5   1   0    4.90    1.20
  -5   1   0    2.30    1.10
  -5   1   0    2.00    0.90
   4  -1   0    9.30    1.40
   4  -1   0   10.90    1.00
   4  -1   0   10.30    1.40
   4  -1   0   11.20    1.30
  -4   1   0    7.30    1.20
  -4   1   0    8.30    1.40
  -4   1   0   10.30    1.30
  -4   1   0   10.30    1.30
   3  -1   0 1559.74   63.39
   3  -1   0 1497.55   63.29
   3  -1   0 1531.75   63.29
  -3   1   0 1552.04   63.39
  -3   1   0 1642.44   63.69
  -3   1   0 1567.94   63.39
  -3   1   0 1597.34   63.39
   2  -1   0    1.50    0.60
   2  -1   0   -1.40    0.80
   2  -1   0    0.10    0.80
  -2   1   0    0.00    0.80
  -2   1   0   -1.20    0.80
  -2   1   0   -0.50    0.70
  -1   1   0  250.77   10.40
   2   1   0  797.02   32.30
   2   1   0  778.12   32.20
  -3  -1   0   97.89    5.00
  -3  -1   0  106.79    4.70
   3   1   0   96.49    4.80
  -4  -1   0  990.00   38.70
  -4  -1   0  936.91   38.80
  -4  -1   0  952.30   39.10
   4   1   0  895.31   38.80
  -5  -1   0   -1.10    0.70
  -5  -1   0   -1.20    0.90
  -5  -1   0   -1.10    1.30
   5   1   0   -1.70    1.00
  -6  -1   0   41.90    3.60
  -6  -1   0   40.50    2.80
  -6  -1   0   41.30    3.10
   6   1   0   40.90    3.30
  -7  -1   0   49.10    4.30
  -7  -1   0   48.20    3.30
   7   1   0   49.99    4.40
  -8  -1   0    1.80    1.70
   8   1   0    5.50    1.80
  -9  -1   0   25.30    3.80
  -9  -1   0   24.00    3.60
   9   1   0   18.50    3.00
 -10  -1   0   71.19    6.30
 -10  -1   0   64.79    5.50
 -10   2   0   38.30    4.80
   9  -2   0   -0.60    2.00
  -9   2   0   -2.20    2.10
   8  -2   0    3.50    1.90
   8  -2   0    5.90    1.40
  -8   2   0   10.00    2.10
  -8   2   0    4.60    2.00
   7  -2   0    8.60    1.20
   7  -2   0    8.90    1.70
  -7   2   0   10.30    1.90
  -7   2   0   10.30    1.50
  -7   2   0    9.30    1.70
   6  -2   0    6.70    1.30
   6  -2   0    5.50    1.00
   6  -2   0    6.10    1.00
  -6   2   0    5.60    1.50
  -6   2   0    6.20    1.40
  -6   2   0    5.20    1.30
   5  -2   0  260.37   10.80
   5  -2   0  244.48   10.40
   5  -2   0  246.18   10.50
  -5   2   0  240.28   10.80
  -5   2   0  237.68   11.00
   4  -2   0 4361.76  183.78
   4  -2   0 5015.90  184.08
   4  -2   0 4420.86  183.98
  -4   2   0 4618.64  183.88
  -4   2   0 4418.36  184.18
  -4   2   0 4500.35  184.18
  -4   2   0 4576.34  184.18
   3  -2   0  511.65   21.40
   3  -2   0  536.35   21.40
   3  -2   0  489.35   20.90
   3  -2   0  523.65   21.30
  -3   2   0  533.95   21.30
  -3   2   0  535.65   21.00
  -3   2   0  466.95   21.40
  -3   2   0  509.55   21.40
   2  -2   0  323.37   14.00
   2  -2   0  338.67   13.60
   2  -2   0  314.07   14.00
  -2   2   0  368.96   14.00
  -2   2   0  312.27   14.00
  -2   2   0  344.37   13.60
   1  -2   0   10.40    1.20
   1  -2   0   13.80    0.90
   1  -2   0   10.60    1.30
  -1   2   0   12.60    0.80
  -1   2   0    9.10    1.30
  -1   2   0   10.00    1.30
  -1  -2   0 5302.97  205.78
  -1  -2   0 5311.17  205.68
  -1  -2   0 4619.64  205.78
   1   2   0 5141.29  205.58
  -2  -2   0 6733.23  273.17
  -2  -2   0 6995.90  273.37
   2   2   0 6592.94  273.17
  -3  -2   0   80.99    3.80
  -3  -2   0   77.99    3.80
  -3  -2   0   78.29    4.30
  -3  -2   0   80.09    3.50
  -3  -2   0   70.19    3.40
   3   2   0   71.99    4.10
  -4  -2   0  119.09    6.40
  -4  -2   0  129.29    6.00
  -4  -2   0  132.89    5.90
   4   2   0  122.99    6.30
  -5  -2   0   22.80    2.30
  -5  -2   0   20.70    3.10
  -5  -2   0   21.00    2.20
   5   2   0   21.60    2.50
  -6  -2   0   89.99    4.80
  -6  -2   0   86.29    5.70
  -6  -2   0   93.59    5.10
   6   2   0   92.49    5.50
  -7  -2   0  395.16   17.60
  -7  -2   0  407.06   17.00
  -7  -2   0  372.36   17.90
  -8  -2   0   69.19    4.50
  -8  -2   0   67.99    5.90
  -8  -2   0   62.89    4.70
  -9  -2   0   85.79    5.90
  -9  -2   0   83.09    6.40
  -9  -2   0   92.79    7.20
 -10  -2   0   16.20    3.00
 -10  -2   0   12.00    3.70
 -10   3   0   25.00    4.40
   9  -3   0   -1.10    2.30
  -9   3   0    3.30    2.20
   8  -3   0  184.88    8.50
   8  -3   0  190.38    9.30
  -8   3   0  177.78    9.50
  -8   3   0  195.48    9.40
   7  -3   0    4.60    1.60
   7  -3   0    3.20    1.30
   7  -3   0    0.50    0.90
  -7   3   0    1.70    1.60
  -7   3   0    2.60    1.60
   6  -3   0  231.88   10.00
   6  -3   0  228.78    9.70
   6  -3   0  229.28   10.30
  -6   3   0  232.58   10.50
  -6   3   0  206.18   10.50
   5  -3   0  719.13   29.50
   5  -3   0  735.93   29.80
   5  -3   0  709.43   29.60
  -5   3   0  717.03   30.00
  -5   3   0  694.63   29.90
   4  -3   0    1.00    1.00
   4  -3   0    2.90    0.90
  -4   3   0    1.20    1.10
  -4   3   0    2.30    1.70
  -4   3   0    1.80    0.90
  -4   3   0    1.30    0.60
   3  -3   0  168.28    7.40
   3  -3   0  152.68    7.30
   3  -3   0  159.68    7.50
  -3   3   0  155.28    7.40
  -3   3   0  159.78    6.80
  -3   3   0  167.58    7.30
   2  -3   0  978.40   40.00
   2  -3   0  969.10   40.60
   2  -3   0 1016.20   40.40
   2  -3   0  949.01   40.60
  -2   3   0  964.00   40.60
  -2   3   0  970.10   40.60
  -2   3   0 1050.89   40.30
  -2   3   0  998.60   40.00
   1  -3   0 3664.03  154.08
   1  -3   0 4134.99  154.08
   1  -3   0 3611.14  154.08
  -1   3   0 3783.42  154.08
  -1   3   0 3709.63  154.08
  -1   3   0 4074.19  153.78
  -1   3   0 3705.13  153.68
   0  -3   0  109.59    5.00
   0  -3   0   96.79    4.80
   0  -3   0  106.09    5.00
   0   3   0  104.99    5.00
   0   3   0  107.09    5.00
   0   3   0  111.29    4.90
   0   3   0  101.09    4.70
  -1  -3   0 1813.42   76.19
  -1  -3   0 1969.90   76.49
  -1  -3   0 1926.31   76.29
  -1  -3   0 1869.31   76.29
   1   3   0 1926.71   75.99
   1   3   0 1827.62   76.19
   1   3   0 1807.32   76.19
  -2  -3   0 1150.08   48.10
  -2  -3   0 1195.08   48.50
  -2  -3   0 1224.28   48.20
  -2  -3   0 1172.68   48.30
  -2  -3   0 1157.08   48.00
   2   3   0 1150.28   48.00
   2   3   0 1171.48   48.00
   2   3   0 1208.98   48.00
  -3  -3   0   32.60    2.20
  -3  -3   0   29.20    2.00
  -3  -3   0   26.80    2.70
  -3  -3   0   28.50    2.10
   3   3   0   29.00    2.60
   3   3   0   31.90    1.80
   3   3   0   26.80    2.00
   3   3   0   28.70    1.80
  -4  -3   0   95.19    4.60
  -4  -3   0   84.89    5.50
  -4  -3   0   91.19    4.70
  -4  -3   0   89.19    4.20
   4   3   0   91.49    5.10
   4   3   0   93.19    4.60
  -5  -3   0    3.30    1.10
  -5  -3   0    1.60    1.00
  -5  -3   0    2.30    1.60
   5   3   0    2.80    1.50
  -6  -3   0   -1.10    1.10
  -6  -3   0   -0.30    1.30
  -7  -3   0  135.49    8.30
  -7  -3   0  142.79    7.10
  -7  -3   0  131.19    7.20
  -8  -3   0  317.37   14.60
  -8  -3   0  316.47   14.80
  -8  -3   0  334.27   15.80
  -9  -3   0   83.09    5.90
  -9  -3   0   98.09    7.80
  -9  -3   0   91.09    5.70
 -10   4   0   15.40    3.20
   9  -4   0    5.90    3.20
  -9   4   0    6.50    2.40
   8  -4   0   14.40    2.10
  -8   4   0   12.70    2.60
   7  -4   0  269.07   12.60
   7  -4   0  283.87   12.30
   7  -4   0  276.17   11.70
  -7   4   0  282.77   12.80
  -7   4   0  257.77   12.80
   6  -4   0   14.60    1.70
   6  -4   0   14.80    2.50
   6  -4   0   16.70    2.80
  -6   4   0   13.60    2.40
  -6   4   0   20.80    3.10
   5  -4   0   57.09    2.90
   5  -4   0   62.39    3.80
   5  -4   0   56.19    3.90
  -5   4   0   54.79    3.70
   4  -4   0    2.00    1.30
   4  -4   0    4.70    1.30
  -4   4   0    3.60    1.10
  -4   4   0    2.40    2.30
  -4   4   0    2.30    1.20
  -4   4   0    3.60    0.70
   3  -4   0 1628.94   66.09
   3  -4   0 1617.74   65.89
   3  -4   0 1639.94   66.19
   3  -4   0 1616.34   65.29
  -3   4   0 1643.44   65.79
  -3   4   0 1543.75   66.09
  -3   4   0 1589.04   65.19
  -3   4   0 1632.14   66.19
   2  -4   0 2236.58   91.89
   2  -4   0 2305.37   92.59
   2  -4   0 2282.17   92.59
   2  -4   0 2312.67   92.39
  -2   4   0 2188.48   92.59
  -2   4   0 2227.58   92.19
  -2   4   0 2321.47   92.89
  -2   4   0 2319.67   91.79
   1  -4   0   12.00    1.90
   1  -4   0   15.20    1.90
   1  -4   0   16.50    1.80
   1  -4   0   18.50    1.50
  -1   4   0   17.20    1.90
  -1   4   0   14.00    1.40
  -1   4   0   15.00    1.90
  -1   4   0   19.20    1.40
   0  -4   0 3133.59  130.39
   0  -4   0 3122.79  130.39
   0  -4   0 3381.96  130.29
   0  -4   0 3189.58  130.19
   0  -4   0 3291.77  130.39
   0   4   0 3123.49  130.39
   0   4   0 3260.07  130.49
   0   4   0 3237.58  129.99
  -1  -4   0  689.33   28.20
  -1  -4   0  695.73   28.30
  -1  -4   0  674.93   28.20
  -1  -4   0  650.53   28.10
   1   4   0  705.33   27.80
   1   4   0  682.83   28.10
   1   4   0  635.14   28.00
  -2  -4   0 4946.90  199.38
  -2  -4   0 5011.40  199.88
  -2  -4   0 4909.11  199.38
  -2  -4   0 5075.99  199.68
  -2  -4   0 4912.11  199.48
   2   4   0 4958.30  199.78
   2   4   0 4816.32  199.28
   2   4   0 4854.41  199.18
  -3  -4   0   25.70    2.20
  -3  -4   0   22.00    2.80
  -3  -4   0   22.00    2.30
   3   4   0   29.10    2.00
   3   4   0   29.90    2.00
   3   4   0   26.80    2.90
  -4  -4   0    4.70    1.80
  -4  -4   0   10.50    1.90
  -4  -4   0    7.50    1.10
   4   4   0    7.50    1.20
   4   4   0    8.00    1.70
  -5  -4   0   77.19    5.90
  -5  -4   0   89.09    4.30
  -5  -4   0   88.39    4.90
   5   4   0   94.79    4.90
  -6  -4   0   16.80    3.30
  -6  -4   0   18.30    2.80
   6   4   0   24.00    3.00
  -7  -4   0   46.70    5.20
   7   4   0   42.10    3.90
  -8  -4   0   17.70    3.40
  -8  -4   0   16.50    3.30
   8   4   0   23.30    3.50
  -9  -4   0   64.49    6.70
  -9  -4   0   63.19    4.70
   9   4   0   61.29    5.00
   9  -5   0    8.60    3.20
  -9   5   0    5.60    2.50
   8  -5   0  296.17   14.60
  -8   5   0  320.67   14.80
   7  -5   0  144.49    7.60
   7  -5   0  113.99    6.90
   7  -5   0  134.49    6.30
  -7   5   0  143.99    7.80
  -7   5   0  133.09    7.30
   6  -5   0   79.89    3.80
   6  -5   0   78.29    5.00
  -6   5   0   69.29    4.70
   5  -5   0  259.97   12.70
   5  -5   0  277.37   12.70
   5  -5   0  301.97   11.80
  -5   5   0  261.47   12.60
  -5   5   0  297.77   13.20
   4  -5   0 1210.98   50.69
   4  -5   0 1254.37   49.80
   4  -5   0 1203.98   50.59
  -4   5   0 1240.38   50.99
  -4   5   0 1222.88   50.49
   3  -5   0  302.87   13.70
   3  -5   0  306.47   16.10
   3  -5   0  312.27   13.90
   3  -5   0  317.77   13.10
  -3   5   0  302.57   14.00
  -3   5   0  313.57   13.50
  -3   5   0  314.77   14.00
   2  -5   0  109.59    6.20
   2  -5   0  117.69    5.50
   2  -5   0  114.79    6.00
   2  -5   0  116.99    6.20
  -2   5   0  116.69    5.50
  -2   5   0  119.19    6.30
  -2   5   0  110.69    6.10
   1  -5   0  160.68    7.10
   1  -5   0  151.18    7.50
   1  -5   0  149.39    7.60
   1  -5   0  150.48    7.40
   1  -5   0  163.38    7.10
  -1   5   0  155.68    7.60
  -1   5   0  145.99    7.50
  -1   5   0  155.28    7.00
   0  -5   0  270.97   11.90
   0  -5   0  265.17   11.70
   0  -5   0  274.47   12.00
   0  -5   0  257.57   12.20
   0  -5   0  270.47   12.10
   0   5   0  271.37   11.50
   0   5   0  272.87   12.10
   0   5   0  255.47   12.00
  -1  -5   0    8.10    1.50
  -1  -5   0    4.80    1.50
  -1  -5   0    4.50    1.20
  -1  -5   0    5.00    1.10
  -1  -5   0    6.20    1.30
   1   5   0    3.30    1.30
   1   5   0    6.50    1.00
  -2  -5   0  827.22   33.40
  -2  -5   0  804.52   33.50
  -2  -5   0  798.22   33.50
  -2  -5   0  779.62   33.80
   2   5   0  780.62   33.20
   2   5   0  807.22   32.90
  -3  -5   0  174.08    8.10
  -3  -5   0  174.08    8.80
  -3  -5   0  191.18    8.40
  -3  -5   0  164.38    8.80
   3   5   0  175.08    8.00
   3   5   0  164.48    8.80
   3   5   0  171.28    7.90
  -4  -5   0   25.70    2.70
  -4  -5   0   30.40    2.70
   4   5   0   34.70    2.50
   4   5   0   26.90    4.90
   4   5   0   32.20    2.50
  -5  -5   0  294.57   13.40
  -5  -5   0  284.77   15.00
  -5  -5   0  305.17   12.80
   5   5   0  302.47   13.30
  -6  -5   0    0.50    2.40
  -6  -5   0    0.80    1.70
   6   5   0    3.00    1.70
  -7  -5   0   44.90    5.50
  -7  -5   0   52.99    4.20
   7   5   0   47.00    4.10
  -8  -5   0   57.39    4.70
  -8  -5   0   48.90    6.30
   8   5   0   54.79    4.80
  -9  -5   0    9.60    4.00
  -9  -5   0    7.90    2.30
   9   5   0   10.80    2.80
   9  -6   0   15.90    3.50
  -9   6   0   10.00    2.90
   8  -6   0   12.10    3.30
  -8   6   0    7.80    2.30
   7  -6   0   68.99    3.70
  -7   6   0   67.49    5.00
   6  -6   0   35.20    4.10
   6  -6   0   32.30    2.40
   6  -6   0   34.90    4.00
  -6   6   0   33.70    3.40
   5  -6   0    6.80    1.00
   5  -6   0    7.40    1.90
   5  -6   0    5.30    2.00
  -5   6   0    8.40    2.10
   4  -6   0  158.88    6.90
   4  -6   0  150.58    7.80
   4  -6   0  156.48    8.00
  -4   6   0  144.89    7.50
  -4   6   0  153.18    8.20
   3  -6   0  159.38    7.20
   3  -6   0  161.68    8.20
   3  -6   0  155.48    7.90
  -3   6   0  152.08    8.20
  -3   6   0  155.88    8.20
   2  -6   0  191.18    9.50
   2  -6   0  206.58    9.80
   2  -6   0  206.38    8.80
   2  -6   0  197.08    8.90
   2  -6   0  193.78    9.60
  -2   6   0  189.78    9.60
  -2   6   0  199.68    9.80
  -2   6   0  197.68    9.00
   1  -6   0   36.10    2.80
   1  -6   0   36.50    3.50
   1  -6   0   36.60    2.80
   1  -6   0   35.00    3.20
   1  -6   0   34.80    3.20
  -1   6   0   39.00    2.80
  -1   6   0   40.40    3.70
  -1   6   0   30.50    3.40
   0  -6   0    0.50    1.30
   0  -6   0   -0.40    1.00
   0  -6   0    0.10    1.30
   0  -6   0   -0.30    1.30
   0  -6   0   -1.90    1.20
   0   6   0   -0.60    1.20
   0   6   0    0.00    0.80
  -1  -6   0  310.87   13.90
  -1  -6   0  306.27   13.80
  -1  -6   0  302.37   13.80
  -1  -6   0  311.17   13.90
   1   6   0  296.97   15.10
   1   6   0  315.17   13.20
  -2  -6   0  508.95   22.20
  -2  -6   0  536.55   22.50
  -2  -6   0  514.25   22.50
   2   6   0  506.95   21.60
   2   6   0  511.35   22.00
  -3  -6   0    3.90    2.20
  -3  -6   0    8.00    3.00
  -3  -6   0    8.30    1.60
  -3  -6   0    9.40    1.80
   3   6   0   13.40    2.50
   3   6   0   11.70    1.80
  -4  -6   0   26.40    2.90
   4   6   0   27.10    2.80
   4   6   0   27.10    2.60
  -5  -6   0    0.60    1.40
  -5  -6   0   -0.30    2.30
  -6  -6   0  282.57   13.40
  -6  -6   0  284.97   14.40
   6   6   0  292.17   13.20
  -7  -6   0   14.30    2.40
  -7  -6   0   13.50    3.60
   7   6   0   17.30    2.60
  -8  -6   0   17.40    2.70
  -8  -6   0   19.30    4.20
   8   6   0   19.50    3.70
   9  -7   0   85.49    7.00
  -9   7   0   67.69    6.30
   8  -7   0  166.38   10.30
  -8   7   0  164.08    9.20
   7  -7   0   -1.10    2.40
  -7   7   0    2.70    2.10
   6  -7   0   -1.60    1.20
  -6   7   0   -1.60    1.50
   5  -7   0   55.39    3.40
   5  -7   0   43.90    4.80
  -5   7   0   47.40    5.00
  -5   7   0   50.49    3.90
   4  -7   0   38.90    2.90
   4  -7   0   25.20    4.10
   4  -7   0   29.00    4.20
  -4   7   0   32.40    4.20
  -4   7   0   27.80    4.90
   3  -7   0  127.59    6.20
   3  -7   0  123.89    6.90
   3  -7   0  129.39    7.10
  -3   7   0  110.69    7.60
  -3   7   0  137.59    5.70
  -3   7   0  129.59    7.40
  -3   7   0  104.29    6.30
   2  -7   0  357.16   16.70
   2  -7   0  379.46   17.00
   2  -7   0  375.16   16.10
   2  -7   0  376.06   15.90
   2  -7   0  367.76   16.90
  -2   7   0  370.16   16.10
  -2   7   0  374.36   17.30
  -2   7   0  365.46   16.90
   1  -7   0  375.06   16.00
   1  -7   0  352.86   16.50
   1  -7   0  370.66   16.10
   1  -7   0  367.86   16.60
   1  -7   0  363.46   16.70
  -1   7   0  364.36   15.80
  -1   7   0  371.36   16.70
   0  -7   0  322.17   14.90
   0  -7   0  325.17   14.70
   0  -7   0  347.37   14.80
   0  -7   0  327.87   15.00
   0   7   0  323.07   14.20
   0   7   0  319.97   15.00
  -1  -7   0   22.90    3.40
  -1  -7   0   27.10    3.60
  -1  -7   0   25.60    3.20
   1   7   0   30.00    2.40
   1   7   0   24.70    4.40
  -2  -7   0  187.28    9.80
  -2  -7   0  179.98   10.10
   2   7   0  204.08    9.70
   2   7   0  207.38    9.00
  -3  -7   0    1.40    2.70
  -3  -7   0   -2.00    2.20
   3   7   0   -0.80    1.20
   3   7   0    3.10    1.50
  -4  -7   0   23.10    3.60
  -4  -7   0   35.40    3.80
  -4  -7   0   28.10    3.50
   4   7   0   32.20    3.50
   4   7   0   28.30    4.40
  -5  -7   0   26.10    3.50
  -5  -7   0   25.60    4.80
  -5  -7   0   21.90    3.50
   5   7   0   17.90    3.00
  -6  -7   0   37.40    5.70
  -6  -7   0   37.80    4.10
   6   7   0   40.70    3.70
  -7  -7   0   -0.70    2.20
  -7  -7   0   -3.10    3.10
   7   7   0    0.80    2.10
  -8  -7   0    4.70    3.80
  -8  -7   0   -1.60    2.20
   8  -8   0   38.30    5.60
  -8   8   0   25.70    4.50
   7  -8   0    2.40    2.80
  -7   8   0    1.20    2.00
   6  -8   0   45.00    5.40
  -6   8   0   43.90    4.20
   5  -8   0  216.88   11.60
   5  -8   0  228.98   12.50
   5  -8   0  222.88   10.10
  -5   8   0  237.48   11.80
  -5   8   0  207.78   10.70
   4  -8   0   20.60    4.10
   4  -8   0   26.60    3.10
   4  -8   0   15.50    2.90
  -4   8   0   21.70    3.00
  -4   8   0   16.90    2.90
   3  -8   0   12.70    3.00
   3  -8   0    7.10    1.70
   3  -8   0    4.50    2.30
  -3   8   0   10.00    1.30
  -3   8   0    7.70    1.80
   2  -8   0    5.20    2.50
   2  -8   0    4.40    1.60
   2  -8   0    2.80    3.50
   2  -8   0    6.50    1.70
  -2   8   0    2.00    2.20
  -2   8   0    5.00    2.10
   1  -8   0  139.69    7.20
   1  -8   0  147.79    7.50
   1  -8   0  127.49    9.80
   1  -8   0  139.49    7.90
  -1   8   0  142.39    8.10
  -1   8   0  128.19    7.00
   0  -8   0  340.37   17.30
   0  -8   0  372.16   16.70
   0  -8   0  393.76   17.10
   0  -8   0  397.36   16.90
   0   8   0  361.66   16.90
   0   8   0  351.76   16.10
  -1  -8   0   -1.40    1.70
  -1  -8   0   -1.20    1.80
   1   8   0   -1.70    2.00
  -2  -8   0    3.40    2.30
  -2  -8   0    4.00    2.10
   2   8   0    1.80    1.60
   2   8   0    5.70    2.00
  -3  -8   0  159.28    8.60
  -3  -8   0  178.48    8.60
  -3  -8   0  154.28    9.20
   3   8   0  158.98    7.80
   3   8   0  137.59    8.10
  -4  -8   0   -2.10    2.50
  -4  -8   0   -2.30    1.80
   4   8   0   -0.40    1.50
   4   8   0   -1.90    3.40
  -5  -8   0   17.90    3.50
  -5  -8   0   11.50    3.60
   5   8   0   19.30    3.00
  -6  -8   0    0.60    2.20
  -6  -8   0    0.80    3.10
   6   8   0    2.20    2.00
  -7  -8   0    8.90    2.40
  -7  -8   0    2.90    3.60
   7   8   0    2.90    2.20
   8  -9   0    2.40    3.60
  -8   9   0    2.30    2.70
   7  -9   0    9.90    3.70
  -7   9   0    7.70    2.50
   6  -9   0    8.90    3.00
  -6   9   0    7.70    2.30
   5  -9   0   11.40    2.90
   5  -9   0   14.20    2.40
  -5   9   0   12.20    2.30
   4  -9   0  123.19    6.70
   4  -9   0  116.89    7.60
   4  -9   0  127.19    8.50
  -4   9   0  110.69    6.60
   3  -9   0   -1.60    4.00
   3  -9   0   -0.40    1.90
   3  -9   0   -0.30    2.20
  -3   9   0    1.30    1.80
   2  -9   0  674.73   27.60
   2  -9   0  642.74   28.70
   2  -9   0  685.23   28.10
  -2   9   0  623.44   27.80
  -2   9   0  638.94   29.00
   1  -9   0   46.60    4.50
   1  -9   0   31.70    5.10
   1  -9   0   43.70    4.70
  -1   9   0   40.70    3.90
  -1   9   0   44.80    5.10
   0  -9   0   19.20    3.40
   0  -9   0   18.80    3.10
   0  -9   0   17.70    2.60
   0   9   0   22.60    4.50
   0   9   0   23.90    3.00
  -1  -9   0   31.60    4.40
  -1  -9   0   33.80    4.70
  -1  -9   0   27.50    4.70
   1   9   0   35.80    3.30
   1   9   0   37.90    5.20
  -2  -9   0  146.09    8.90
  -2  -9   0  145.79    8.50
   2   9   0  148.79    7.50
  -3  -9   0    5.10    2.30
  -3  -9   0    7.20    2.80
   3   9   0    3.90    1.70
  -4  -9   0    1.70    2.10
  -4  -9   0    1.30    3.00
   4   9   0    5.40    1.90
  -5  -9   0   30.90    4.40
  -5  -9   0   25.60    4.50
   5   9   0   36.10    3.80
  -6  -9   0   13.70    2.60
  -6  -9   0   11.50    3.90
   6   9   0   14.00    2.60
   7 -10   0   16.50    3.80
  -7  10   0   14.40    3.20
   6 -10   0   16.50    3.50
  -6  10   0   12.00    2.70
   5 -10   0   -2.50    3.00
  -5  10   0    0.40    2.10
   4 -10   0    4.10    3.90
   4 -10   0    5.00    3.10
  -4  10   0    7.90    2.40
   3 -10   0   -0.50    3.10
   3 -10   0    2.10    2.80
  -3  10   0   -1.60    1.40
  -3  10   0   -2.50    2.00
   2 -10   0  511.75   23.40
   2 -10   0  542.35   22.30
  -2  10   0  475.85   22.20
  -2  10   0  514.95   26.40
   1 -10   0  643.34   28.50
   1 -10   0  640.14   28.30
  -1  10   0  619.34   27.20
   0 -10   0   36.70    5.40
   0 -10   0   41.90    5.20
   0  10   0   39.90    3.90
  -1 -10   0   20.50    3.30
  -1 -10   0   25.50    3.80
   1  10   0   23.20    3.30
  -2 -10   0   97.29    7.30
  -2 -10   0  110.79    7.90
   2  10   0  100.09    6.00
  -3 -10   0  185.38   10.80
  -3 -10   0  178.58   10.20
   3  10   0  185.38    9.20
  -4 -10   0   -2.20    2.20
  -4 -10   0    4.60    3.50
   4  10   0    2.20    2.20
  -5 -10   0    9.50    2.80
  -5 -10   0    6.70    3.90
   5  10   0   13.70    2.50
  -6  11   0   27.80    5.00
   5 -11   0   38.80    6.30
  -5  11   0   26.30    4.20
   4 -11   0    6.40    3.20
  -4  11   0    6.30    2.40
   3 -11   0    1.20    2.80
  -3  11   0    1.80    2.20
   2 -11   0    5.90    3.00
  -2  11   0    2.80    2.30
  -2  11   0    6.70    2.40
   1 -11   0  365.96   16.70
   1 -11   0  362.06   17.50
  -1  11   0  338.47   16.20
   0 -11   0   27.30    5.50
   0 -11   0   30.70    5.40
   0  11   0   24.80    3.90
  -1 -11   0  104.19    7.80
  -1 -11   0  102.79    7.90
   1  11   0   90.69    6.20
  -2 -11   0  123.89    8.60
  -2 -11   0  128.49    8.70
   2  11   0  116.89    7.10
  -3 -11   0   -5.20    3.40
  -3 -11   0    3.30    2.90
   3  11   0   -2.30    2.00
  -4 -11   0   -2.00    2.70
  -4 -11   0   -2.20    3.70
   4  11   0    2.90    2.60
   4 -12   0    1.10    3.60
  -4  12   0    1.20    2.50
   3 -12   0    8.40    3.80
  -3  12   0   13.60    3.00
   2 -12   0   13.60    4.00
  -2  12   0   13.70    2.90
  -2  12   0   11.50    2.80
   1 -12   0   12.50    3.80
   1 -12   0   13.00    3.30
  -1  12   0   11.10    2.90
   0 -12   0   27.60    4.60
   0 -12   0   23.40    4.30
   0  12   0   27.90    4.50
  -1 -12   0   66.69    7.30
  -1 -12   0   70.39    7.40
   1  12   0   63.99    5.60
   2  12  -1   19.30    3.00
  -2 -12   1   19.20    4.40
  -2 -12   1   18.00    4.00
   1  12  -1  120.09    7.50
  -1 -12   1  116.59    8.80
  -1 -12   1  129.99    9.30
   0  12  -1    9.70    2.70
   0 -12   1    7.00    3.70
   0 -12   1    5.90    3.50
  -1  12  -1    2.90    2.50
   1 -12   1   -0.20    3.50
   1 -12   1   -2.60    3.00
  -2  12  -1   37.70    4.50
   2 -12   1   41.30    6.60
  -3  12  -1   -1.30    2.50
   3 -12   1    6.90    3.70
  -4  12  -1   50.69    5.30
   4 -12   1   53.79    7.20
   4  11  -1    2.60    2.30
  -4 -11   1    1.70    3.80
  -4 -11   1   -0.20    2.80
   3  11  -1    2.40    2.10
  -3 -11   1    0.90    2.60
  -3 -11   1   -2.10    3.70
   2  11  -1   47.80    4.30
  -2 -11   1   47.30    5.80
  -2 -11   1   40.70    6.20
   1  11  -1  194.88   10.20
  -1 -11   1  216.48   11.70
  -1 -11   1  204.88   11.50
   0  11  -1  114.09    7.10
   0 -11   1  124.09    8.30
   0 -11   1  114.49    8.20
  -1  11  -1  252.47   12.60
   1 -11   1  259.57   13.70
   1 -11   1  269.37   13.10
  -2  11  -1   64.49    5.20
   2 -11   1   57.79    5.80
   2 -11   1   65.49    6.30
  -3  11  -1    7.30    2.30
   3 -11   1   11.50    3.20
  -4  11  -1    4.70    2.40
   4 -11   1    2.70    3.00
  -5  11  -1    3.60    2.40
   5 -11   1    4.40    3.60
  -6  11  -1    5.20    2.90
   6 -11   1    1.40    3.50
   5  10  -1    5.80    2.30
  -5 -10   1    0.70    3.80
  -5 -10   1    5.60    2.70
   4  10  -1    2.00    2.00
  -4 -10   1    1.30    2.20
  -4 -10   1    0.90    3.30
   3  10  -1   19.00    3.40
  -3 -10   1   16.40    3.70
  -3 -10   1   16.30    3.00
   2  10  -1  153.18    8.10
  -2 -10   1  152.98    9.20
  -2 -10   1  164.38    9.80
   1  10  -1    5.50    1.90
  -1 -10   1    5.30    2.80
  -1 -10   1    6.70    3.00
   0  10  -1  470.45   21.30
   0 -10   1  487.35   22.40
   0 -10   1  507.45   22.10
  -1  10  -1   -3.00    1.70
   1 -10   1    3.70    2.40
   1 -10   1   -1.70    2.90
  -2  10  -1    8.90    2.20
   2 -10   1   14.80    2.50
   2 -10   1   10.30    3.30
   2 -10   1    4.70    2.60
  -3  10  -1   17.50    3.30
  -3  10  -1   17.10    2.60
   3 -10   1   19.60    3.00
   3 -10   1   15.30    3.40
  -4  10  -1   69.69    5.30
   4 -10   1   75.09    6.90
  -5  10  -1   88.09    5.90
   5 -10   1   83.19    7.30
  -6  10  -1   30.40    4.20
   6 -10   1   32.40    5.70
  -7  10  -1    1.30    2.60
   7 -10   1    6.80    3.50
   6   9  -1   -1.40    2.00
  -6  -9   1    4.70    2.10
  -6  -9   1   -6.70    3.60
   5   9  -1    1.70    2.10
  -5  -9   1    4.30    2.40
  -5  -9   1    3.30    3.20
   4   9  -1  111.09    6.10
  -4  -9   1  104.69    8.30
  -4  -9   1  106.79    7.10
   3   9  -1    4.20    1.80
  -3  -9   1    5.50    2.80
   2   9  -1    3.70    1.70
  -2  -9   1   -0.90    2.60
  -2  -9   1    0.40    2.10
   1   9  -1  169.18    8.80
   1   9  -1  191.08   10.20
  -1  -9   1  177.58   10.10
  -1  -9   1  194.38    9.80
  -1  -9   1  174.28    9.80
   0   9  -1  622.24   26.80
   0   9  -1  592.54   25.80
   0  -9   1  570.24   26.40
   0  -9   1  577.94   26.60
   0  -9   1  663.23   26.90
  -1   9  -1   84.49    5.30
  -1   9  -1   92.39    6.80
   1  -9   1   91.29    6.90
   1  -9   1   82.89    6.20
   1  -9   1   96.09    5.90
   1  -9   1   80.79    6.30
  -2   9  -1    0.10    1.60
   2  -9   1    2.90    1.90
   2  -9   1   -0.40    2.00
   2  -9   1    2.20    2.20
  -3   9  -1    2.80    1.70
   3  -9   1    3.70    1.80
   3  -9   1    4.30    3.00
   3  -9   1    3.10    2.20
  -4   9  -1    2.30    1.70
   4  -9   1   -0.10    1.70
   4  -9   1   -0.90    2.20
   4  -9   1    3.80    2.90
  -5   9  -1   42.30    4.20
   5  -9   1   45.80    5.30
  -6   9  -1  255.07   12.70
   6  -9   1  269.97   13.70
  -7   9  -1    6.50    2.50
  -8   9  -1    3.40    2.90
   8  -9   1    5.70    3.40
   7   8  -1   31.40    4.20
  -7  -8   1   34.70    6.80
  -7  -8   1   40.70    4.80
   6   8  -1   11.60    2.50
  -6  -8   1   10.20    2.30
  -6  -8   1    8.50    3.50
   5   8  -1  131.69    7.10
  -5  -8   1  137.59    7.60
  -5  -8   1  126.59    9.20
   4   8  -1    0.00    1.60
   4   8  -1    2.30    2.50
  -4  -8   1    0.50    2.60
  -4  -8   1    1.20    1.80
   3   8  -1    4.50    1.70
  -3  -8   1    4.30    2.70
  -3  -8   1    3.20    2.40
  -3  -8   1    4.70    2.10
   2   8  -1   29.90    4.00
   2   8  -1   26.90    4.20
  -2  -8   1   29.10    4.20
  -2  -8   1   25.30    4.60
  -2  -8   1   26.10    3.80
   1   8  -1  157.08    8.30
   1   8  -1  147.29    7.50
  -1  -8   1  126.89    8.30
  -1  -8   1  161.68    8.40
  -1  -8   1  145.79    8.60
   0   8  -1  566.14   25.00
   0   8  -1  601.94   25.90
   0  -8   1  545.35   27.80
   0  -8   1  608.34   26.30
   0  -8   1  602.24   25.70
   0  -8   1  623.54   26.00
  -1   8  -1  639.44   28.70
  -1   8  -1  627.24   27.90
   1  -8   1  677.33   28.10
   1  -8   1  656.53   28.10
   1  -8   1  702.53   28.90
  -2   8  -1  206.78   11.00
   2  -8   1  203.68   10.90
   2  -8   1  219.98    9.70
   2  -8   1  180.78   12.90
   2  -8   1  224.38    9.90
  -3   8  -1   18.40    3.40
  -3   8  -1   21.40    2.80
   3  -8   1   25.10    3.00
   3  -8   1   23.20    2.50
   3  -8   1   14.00    2.80
   3  -8   1   14.70    2.80
  -4   8  -1   19.40    3.00
  -4   8  -1   24.10    2.90
   4  -8   1   13.40    2.80
   4  -8   1   15.80    2.90
   4  -8   1   19.10    2.90
  -5   8  -1   27.30    3.40
  -5   8  -1   41.30    4.80
   5  -8   1   30.90    3.00
   5  -8   1   28.80    4.60
   5  -8   1   34.40    5.70
  -6   8  -1    7.80    2.10
   6  -8   1    4.60    2.60
  -7   8  -1   12.00    2.50
   7  -8   1   19.50    3.30
  -8   8  -1    6.00    2.40
   8  -8   1    3.30    3.70
   8   7  -1   29.50    4.20
  -8  -7   1   22.30    4.60
  -8  -7   1   20.60    2.80
   7   7  -1    0.60    2.10
  -7  -7   1   -0.80    3.20
  -7  -7   1    3.80    1.90
   6   7  -1   38.50    3.80
  -6  -7   1   42.00    4.10
  -6  -7   1   40.40    6.00
   5   7  -1   83.99    5.30
  -5  -7   1   86.39    7.00
  -5  -7   1  101.79    5.30
  -5  -7   1   86.09    5.70
   4   7  -1  123.89    6.40
   4   7  -1  113.69    6.20
  -4  -7   1  127.79    6.30
  -4  -7   1   99.29    7.50
  -4  -7   1  111.19    7.60
   3   7  -1   79.59    4.90
   3   7  -1   67.89    4.30
  -3  -7   1   66.59    5.10
  -3  -7   1   85.69    5.00
  -3  -7   1   60.79    6.70
   2   7  -1   80.99    4.30
   2   7  -1   87.79    5.50
   2   7  -1   85.69    6.40
  -2  -7   1   68.19    5.60
  -2  -7   1   65.99    5.00
   1   7  -1   69.49    3.90
   1   7  -1   66.39    5.00
  -1  -7   1   63.19    4.70
  -1  -7   1   69.69    4.80
  -1  -7   1   60.59    4.80
  -1  -7   1   69.19    4.70
   0   7  -1   -1.10    0.90
   0   7  -1    1.30    1.60
   0  -7   1   -0.80    1.40
   0  -7   1    0.50    1.60
   0  -7   1    1.10    1.50
   0  -7   1   -2.70    1.60
  -1   7  -1   28.70    2.60
  -1   7  -1   24.40    3.70
   1  -7   1   33.50    3.40
   1  -7   1   28.20    3.70
   1  -7   1   30.10    3.00
   1  -7   1   26.20    2.90
   1  -7   1   25.60    3.30
  -2   7  -1   20.50    3.60
  -2   7  -1   21.80    2.40
  -2   7  -1   22.00    3.70
   2  -7   1   28.60    3.40
   2  -7   1   26.50    2.60
   2  -7   1   28.50    4.30
   2  -7   1   19.10    3.60
   2  -7   1   21.00    3.20
  -3   7  -1   60.89    4.80
   3  -7   1   57.29    4.90
   3  -7   1   57.09    4.70
   3  -7   1   63.49    3.80
   3  -7   1   68.19    3.70
  -4   7  -1   13.00    2.40
  -4   7  -1   13.90    2.40
   4  -7   1   15.30    2.30
   4  -7   1   12.50    2.20
  -5   7  -1   56.59    4.30
  -5   7  -1   68.99    5.30
   5  -7   1   63.99    5.20
   5  -7   1   58.09    6.30
  -6   7  -1   93.69    5.70
   6  -7   1   88.09    6.40
  -7   7  -1  155.28    8.50
   7  -7   1  152.78    9.90
   8  -7   1    8.70    3.00
  -9   7  -1   24.80    4.60
   9  -7   1   27.40    4.20
   8   6  -1    1.60    2.10
  -8  -6   1   -1.00    2.00
  -8  -6   1    3.50    3.60
   7   6  -1  142.39    7.70
  -7  -6   1  130.39    9.30
  -7  -6   1  137.69    7.50
   6   6  -1   -0.90    1.60
  -6  -6   1   -0.30    1.60
  -6  -6   1    1.60    2.00
  -6  -6   1   -2.10    2.50
   5   6  -1  273.57   12.40
  -5  -6   1  266.37   13.60
  -5  -6   1  289.37   12.10
  -5  -6   1  249.38   12.50
   4   6  -1   66.79    3.90
   4   6  -1   46.70    3.70
  -4  -6   1   69.09    4.00
  -4  -6   1   39.50    7.40
  -4  -6   1   53.19    4.10
   3   6  -1   33.10    3.20
   3   6  -1   35.80    2.70
   3   6  -1   29.90    4.20
  -3  -6   1   38.30    3.30
  -3  -6   1   27.20    4.00
  -3  -6   1   33.60    3.10
   2   6  -1  402.66   17.40
   2   6  -1  390.16   16.90
   2   6  -1  407.86   17.60
  -2  -6   1  396.46   17.40
  -2  -6   1  388.86   17.80
   1   6  -1  102.99    6.00
   1   6  -1  104.49    5.30
  -1  -6   1  107.99    5.70
  -1  -6   1  108.09    5.80
  -1  -6   1  103.29    5.80
  -1  -6   1  105.39    6.00
   0   6  -1   92.09    4.60
   0   6  -1   91.59    5.40
   0  -6   1   94.39    5.10
   0  -6   1   89.29    5.30
   0  -6   1   86.79    5.40
   0  -6   1   95.99    5.40
   0  -6   1   91.09    5.20
  -1   6  -1 1049.00   43.60
  -1   6  -1 1006.90   44.20
  -1   6  -1 1120.89   44.40
   1  -6   1 1047.30   44.20
   1  -6   1 1096.69   43.70
   1  -6   1 1063.49   43.60
   1  -6   1 1065.09   44.20
   1  -6   1 1032.60   44.10
  -2   6  -1 2368.86   98.39
  -2   6  -1 2472.65   99.19
  -2   6  -1 2391.76   99.09
   2  -6   1 2355.86   98.79
   2  -6   1 2335.27   98.89
   2  -6   1 2457.25   98.19
   2  -6   1 2521.25   98.19
   2  -6   1 2464.25   99.09
  -3   6  -1   -0.50    1.40
  -3   6  -1    1.60    1.80
  -3   6  -1    0.60    1.10
  -3   6  -1    1.50    0.70
   3  -6   1    0.40    1.40
   3  -6   1   -0.40    0.90
   3  -6   1    2.40    1.40
  -4   6  -1    0.30    1.30
  -4   6  -1    0.80    1.60
   4  -6   1    0.80    1.50
   4  -6   1   -0.40    1.50
  -5   6  -1    2.90    1.70
   5  -6   1    6.20    3.30
   5  -6   1    6.20    2.00
  -6   6  -1    0.10    1.50
  -7   6  -1  236.08   11.50
   7  -6   1  238.98   12.90
  -8   6  -1  289.17   14.20
   8  -6   1  301.97   14.40
  -9   6  -1    6.40    2.50
   9  -6   1    5.80    3.10
   9   5  -1    1.30    2.40
  -9  -5   1    0.60    3.70
  -9  -5   1    3.50    2.10
   8   5  -1   11.70    2.60
  -8  -5   1   10.20    2.10
  -8  -5   1   12.30    3.60
   7   5  -1    1.10    1.80
  -7  -5   1    2.90    2.80
  -7  -5   1    0.20    1.80
  -6  -5   1   36.70    3.00
  -6  -5   1   35.90    4.80
  -6  -5   1   38.60    3.40
   5   5  -1   61.19    4.30
  -5  -5   1   69.59    3.70
  -5  -5   1   61.69    4.10
  -5  -5   1   60.79    7.00
   4   5  -1  224.08    9.50
   4   5  -1  210.08   10.90
   4   5  -1  210.98    9.60
  -4  -5   1  210.48    9.80
  -4  -5   1  199.78   10.70
  -4  -5   1  209.38    9.50
   3   5  -1  430.46   18.10
   3   5  -1  437.66   18.70
   3   5  -1  424.36   18.00
  -3  -5   1  413.66   18.90
  -3  -5   1  421.36   18.10
  -3  -5   1  413.16   18.20
   2   5  -1   71.59    4.30
   2   5  -1   66.49    3.70
   2   5  -1   72.19    4.50
  -2  -5   1   70.49    4.10
  -2  -5   1   68.69    4.60
   1   5  -1   -0.30    0.60
   1   5  -1   -0.10    1.40
  -1  -5   1   -0.30    0.90
  -1  -5   1    0.50    1.20
  -1  -5   1   -0.40    1.00
  -1  -5   1    0.20    1.10
  -1  -5   1    0.70    1.10
   0   5  -1  981.40   39.90
   0   5  -1  910.71   39.70
   0   5  -1  973.40   39.30
   0  -5   1  988.50   39.70
   0  -5   1  954.00   39.80
   0  -5   1  963.40   39.50
   0  -5   1  940.51   39.80
   0  -5   1  949.71   39.70
  -1   5  -1  276.87   12.90
  -1   5  -1  292.77   13.00
  -1   5  -1  290.87   12.30
   1  -5   1  282.07   12.80
   1  -5   1  306.97   12.50
   1  -5   1  282.17   12.80
   1  -5   1  270.87   12.90
   1  -5   1  294.27   12.40
  -2   5  -1  211.58    9.80
  -2   5  -1  212.28    9.20
  -2   5  -1  213.58    8.70
  -2   5  -1  197.58    9.70
   2  -5   1  198.68    9.70
   2  -5   1  204.78    9.60
   2  -5   1  211.18    9.80
   2  -5   1  197.18    8.90
  -3   5  -1  495.35   20.20
  -3   5  -1  515.45   21.80
  -3   5  -1  501.25   21.00
  -3   5  -1  485.45   21.50
   3  -5   1  499.25   21.40
   3  -5   1  491.95   20.50
   3  -5   1  486.35   21.20
  -4   5  -1  538.85   21.30
  -4   5  -1  515.55   22.60
  -4   5  -1  527.85   22.10
   4  -5   1  518.95   22.30
   4  -5   1  504.55   22.80
  -5   5  -1   11.10    2.00
   5  -5   1   19.20    3.00
   5  -5   1   17.70    2.80
  -6   5  -1  146.79    7.90
  -6   5  -1  171.78    8.40
   6  -5   1  151.38    8.70
   6  -5   1  156.08    7.90
  -7   5  -1   41.50    4.40
  -7   5  -1   36.30    3.60
  -8   5  -1  325.17   15.50
   8  -5   1  335.27   16.60
  -9   5  -1    0.00    2.10
   9  -5   1   -1.00    2.80
 -10   5  -1   13.20    3.20
   9   4  -1    5.70    2.30
  -9  -4   1    0.30    2.50
  -9  -4   1    1.80    3.10
   8   4  -1   11.10    2.60
  -8  -4   1   11.60    3.20
  -8  -4   1    8.60    2.20
   7   4  -1   29.10    3.50
  -7  -4   1   39.20    5.00
  -7  -4   1   32.90    3.30
   6   4  -1   97.99    7.80
  -6  -4   1  104.69    5.60
  -6  -4   1   99.19    7.70
  -6  -4   1  113.39    5.10
   5   4  -1    6.00    1.50
  -5  -4   1    6.10    1.30
  -5  -4   1    4.50    2.20
   4   4  -1  487.55   19.50
   4   4  -1  463.45   19.80
   4   4  -1  468.45   20.40
  -4  -4   1  458.95   19.50
  -4  -4   1  446.76   20.60
  -4  -4   1  479.75   19.90
   3   4  -1 2476.75  100.09
   3   4  -1 2445.36   99.49
   3   4  -1 2399.86   99.59
  -3  -4   1 2509.35   99.69
  -3  -4   1 2456.45   99.59
  -3  -4   1 2444.86  100.39
   2   4  -1 2434.86   97.19
   2   4  -1 2370.66   96.79
   2   4  -1 2314.77   96.99
   2   4  -1 2361.46   96.99
  -2  -4   1 2350.86   96.99
  -2  -4   1 2396.46   97.49
  -2  -4   1 2492.05   97.09
  -2  -4   1 2396.66   97.09
   1   4  -1  421.96   18.00
   1   4  -1  430.66   17.70
   1   4  -1  422.26   18.00
   1   4  -1  401.76   18.00
  -1  -4   1  428.96   18.20
  -1  -4   1  416.36   18.10
  -1  -4   1  424.76   18.00
  -1  -4   1  439.86   18.00
   0   4  -1   65.69    3.10
   0   4  -1   56.99    3.50
   0   4  -1   55.39    3.50
   0  -4   1   58.19    3.50
   0  -4   1   56.49    3.60
   0  -4   1   62.79    3.50
   0  -4   1   61.69    3.30
   0  -4   1   57.39    3.40
  -1   4  -1  801.12   30.50
  -1   4  -1  724.03   30.70
  -1   4  -1  703.03   30.10
  -1   4  -1  739.43   30.80
   1  -4   1  704.63   30.70
   1  -4   1  766.02   30.80
   1  -4   1  733.93   30.70
   1  -4   1  731.73   30.20
  -2   4  -1 3686.03  149.39
  -2   4  -1 3788.92  149.59
  -2   4  -1 3650.93  148.99
  -2   4  -1 3722.93  148.59
   2  -4   1 3581.84  149.39
   2  -4   1 3611.64  148.69
   2  -4   1 3719.73  149.39
   2  -4   1 3730.83  149.29
  -3   4  -1 3959.10  161.88
  -3   4  -1 3813.52  161.28
  -3   4  -1 4127.19  162.38
  -3   4  -1 4003.30  162.28
   3  -4   1 4004.80  161.38
   3  -4   1 4005.50  162.28
   3  -4   1 4083.49  162.08
   3  -4   1 4036.90  162.18
  -4   4  -1  300.27   13.20
   4  -4   1  301.67   13.30
   4  -4   1  300.37   13.30
  -5   4  -1   10.50    1.80
  -5   4  -1   12.60    2.00
  -5   4  -1   14.40    1.50
   5  -4   1   10.20    1.80
   5  -4   1    8.40    1.50
  -6   4  -1  125.59    6.80
  -6   4  -1  132.79    6.90
  -6   4  -1  132.79    6.00
   6  -4   1  126.49    6.80
   6  -4   1  123.49    6.50
   6  -4   1  128.79    5.60
  -7   4  -1    6.10    1.70
  -7   4  -1    5.90    2.10
   7  -4   1    4.60    2.10
   7  -4   1    6.60    1.60
   7  -4   1    6.50    0.90
  -8   4  -1    1.70    1.80
   8  -4   1    0.30    2.60
   8  -4   1   -1.20    1.30
  -9   4  -1    2.00    2.00
   9  -4   1   -1.50    2.50
 -10   4  -1   -0.10    2.50
  10  -4   1   -0.20    3.30
 -10  -3   1   13.70    3.80
 -10  -3   1   14.20    3.00
  -9  -3   1   11.10    3.60
  -9  -3   1    6.00    2.10
  -9  -3   1    3.60    2.10
  -8  -3   1    8.00    1.70
  -8  -3   1    2.10    2.70
  -8  -3   1    7.00    1.90
  -7  -3   1   53.09    5.40
  -7  -3   1   57.09    3.80
  -7  -3   1   56.79    4.20
  -6  -3   1   69.19    3.30
  -6  -3   1   59.49    4.30
  -6  -3   1   65.59    3.90
   5   3  -1    0.50    1.40
  -5  -3   1    2.70    0.90
  -5  -3   1    2.40    1.10
  -5  -3   1   -1.90    1.60
   4   3  -1  154.58    7.60
   4   3  -1  152.78    7.30
  -4  -3   1  157.18    7.10
  -4  -3   1  150.08    8.30
  -4  -3   1  158.18    7.20
  -4  -3   1  154.58    6.80
   3   3  -1  114.49    5.40
   3   3  -1  112.69    5.30
   3   3  -1  112.59    5.80
   3   3  -1  120.89    5.20
  -3  -3   1  118.09    5.40
  -3  -3   1  113.99    6.10
  -3  -3   1  113.89    5.40
  -3  -3   1  109.49    5.20
   2   3  -1 4091.49  172.58
   2   3  -1 4112.29  172.48
   2   3  -1 4287.67  172.88
   2   3  -1 4320.07  172.58
  -2  -3   1 4382.66  173.08
  -2  -3   1 4574.54  172.68
  -2  -3   1 4254.97  172.68
  -2  -3   1 4171.38  172.58
   1   3  -1   67.59    3.50
   1   3  -1   73.99    3.30
   1   3  -1   56.49    3.50
   1   3  -1   65.79    3.60
  -1  -3   1   69.99    3.80
  -1  -3   1   65.59    3.60
  -1  -3   1   76.59    3.60
   0   3  -1 3251.57  137.99
   0   3  -1 3549.24  137.69
   0   3  -1 3363.36  137.69
   0   3  -1 3418.26  137.99
   0  -3   1 3616.14  137.99
   0  -3   1 3373.46  137.99
   0  -3   1 3393.86  137.79
   0  -3   1 3324.47  137.99
  -1   3  -1 1455.85   58.09
  -1   3  -1 1360.56   57.49
  -1   3  -1 1510.95   57.69
  -1   3  -1 1366.66   57.99
   1  -3   1 1384.86   57.99
   1  -3   1 1418.06   57.59
   1  -3   1 1383.36   57.99
   1  -3   1 1490.15   57.99
  -2   3  -1 4253.27  175.88
  -2   3  -1 4469.15  175.68
  -2   3  -1 4239.48  175.88
   2  -3   1 4594.44  175.78
   2  -3   1 4309.47  175.88
   2  -3   1 4237.28  175.88
  -3   3  -1   21.10    2.20
  -3   3  -1   24.70    1.90
   3  -3   1   26.60    2.10
  -4   3  -1   24.80    2.40
  -4   3  -1   23.80    1.60
  -4   3  -1   22.60    2.10
  -4   3  -1   22.80    2.50
   4  -3   1   24.10    2.20
   4  -3   1   21.80    2.20
   4  -3   1   23.50    1.30
  -5   3  -1  524.25   22.30
  -5   3  -1  541.55   22.30
  -5   3  -1  528.75   21.70
   5  -3   1  528.05   22.00
   5  -3   1  521.65   22.20
   5  -3   1  506.05   21.40
  -6   3  -1  152.98    8.10
  -6   3  -1  176.28    8.20
   6  -3   1  169.28    8.80
   6  -3   1  164.28    7.30
   6  -3   1  174.58    7.70
  -7   3  -1    7.30    1.80
  -7   3  -1    9.40    1.70
   7  -3   1    7.10    1.10
   7  -3   1    7.40    1.80
  -8   3  -1   57.79    4.60
  -8   3  -1   50.49    4.20
   8  -3   1   43.80    3.00
   8  -3   1   37.80    4.30
  -9   3  -1   28.30    3.90
   9  -3   1   29.00    5.30
 -10   3  -1   28.50    4.70
  10  -3   1   41.10    6.00
 -10  -2   1   18.30    3.90
 -10  -2   1   12.00    2.70
   9   2  -1  162.88    8.20
  -9  -2   1  154.88    9.30
  -9  -2   1  141.79    8.40
  -8  -2   1  137.99    7.80
  -8  -2   1  154.38    8.80
  -8  -2   1  147.09    7.10
  -7  -2   1   26.10    3.10
  -7  -2   1   26.30    2.40
   6   2  -1    3.00    1.50
  -6  -2   1    2.90    1.40
  -6  -2   1    2.50    1.90
  -6  -2   1    2.70    1.00
  -5  -2   1    6.10    1.00
  -5  -2   1    8.50    1.90
  -5  -2   1    5.40    1.30
  -5  -2   1    4.90    1.00
   4   2  -1   17.20    2.20
  -4  -2   1   20.20    1.60
  -4  -2   1   22.40    2.00
  -4  -2   1   15.50    2.60
  -4  -2   1   22.10    1.40
  -4  -2   1   23.20    1.80
   3   2  -1 1350.86   56.39
   3   2  -1 1363.96   56.29
   3   2  -1 1368.56   56.99
  -3  -2   1 1452.15   57.19
  -3  -2   1 1324.57   56.39
  -3  -2   1 1441.86   56.79
  -3  -2   1 1448.66   56.69
  -3  -2   1 1384.46   56.49
  -2  -2   1 9695.63  390.86
   0   2  -1  275.87   11.50
   0   2  -1  286.97   11.30
   0   2  -1  249.38   11.50
   0   2  -1  277.67   11.30
   0  -2   1  267.37   11.50
   0  -2   1  269.87   11.50
  -1   2  -1 2753.82  112.69
  -1   2  -1 2821.82  112.69
   1  -2   1 2752.32  112.69
   1  -2   1 2862.31  112.29
   1  -2   1 2722.63  112.69
  -2   2  -1  646.44   24.00
  -2   2  -1  568.74   24.10
   2  -2   1  594.64   24.30
   2  -2   1  553.84   24.10
   2  -2   1  559.94   24.10
  -3   2  -1 4064.79  158.68
  -3   2  -1 3863.41  158.78
  -3   2  -1 3759.32  158.68
  -3   2  -1 3819.72  158.28
   3  -2   1 3861.41  158.68
   3  -2   1 3832.92  158.78
   3  -2   1 4297.97  158.78
  -4   2  -1 4017.90  157.58
  -4   2  -1 3933.81  157.88
  -4   2  -1 3849.21  157.88
  -4   2  -1 3861.01  157.88
   4  -2   1 4058.09  157.88
   4  -2   1 3929.41  157.78
   4  -2   1 3688.33  157.88
  -5   2  -1 2578.34  103.29
  -5   2  -1 2499.05  103.39
   5  -2   1 2661.23  103.39
   5  -2   1 2553.64  102.99
   5  -2   1 2492.25  103.49
   5  -2   1 2493.75  102.89
  -6   2  -1  934.71   40.70
  -6   2  -1 1044.50   40.20
  -6   2  -1  973.70   40.50
   6  -2   1  962.30   40.10
   6  -2   1  992.70   40.00
   6  -2   1  977.00   40.60
  -7   2  -1    9.30    2.30
  -7   2  -1   13.90    2.60
  -7   2  -1    8.30    1.40
   7  -2   1    7.50    1.70
  -8   2  -1   28.10    3.30
  -8   2  -1   26.10    2.80
   8  -2   1   28.60    2.70
   8  -2   1   23.60    3.70
  -9   2  -1    2.60    2.10
   9  -2   1    3.50    4.20
 -10   2  -1   -0.60    2.40
  10  -2   1   -0.30    2.70
 -10  -1   1   87.89    6.50
 -10  -1   1  102.09    7.40
   9   1  -1  307.67   13.60
  -9  -1   1  295.47   14.40
  -9  -1   1  269.77   13.80
   8   1  -1   31.30    3.20
  -8  -1   1   27.10    3.50
   7   1  -1   -1.90    2.10
  -7  -1   1    2.90    1.60
  -7  -1   1    1.70    1.90
   6   1  -1   -1.30    1.10
  -6  -1   1   -0.60    0.80
  -6  -1   1   -0.40    1.60
  -6  -1   1    0.30    1.20
   5   1  -1   59.39    3.70
  -5  -1   1   64.79    3.30
  -5  -1   1   60.39    3.70
  -5  -1   1   66.09    4.20
  -5  -1   1   63.09    3.00
   4   1  -1  638.64   27.40
  -4  -1   1  640.44   26.90
  -4  -1   1  661.43   27.40
  -4  -1   1  684.63   26.90
  -4  -1   1  669.83   27.70
   3   1  -1 1451.55   59.79
   3   1  -1 1429.36   59.79
   3   1  -1 1484.25   60.19
  -3  -1   1 1584.04   60.19
  -3  -1   1 1445.26   59.79
  -3  -1   1 1413.16   59.79
  -3  -1   1 1545.85   60.49
   2   1  -1  960.10   39.30
   2   1  -1  958.40   39.30
   2   1  -1  980.50   39.60
  -2  -1   1  953.90   39.30
  -2  -1   1  995.40   39.60
  -2  -1   1  956.50   39.30
   1   1  -1 1409.86   52.19
   1   1  -1 1334.07   51.99
  -1  -1   1 1252.37   52.19
  -1  -1   1 1117.39   51.99
  -1   1  -1  874.71   35.20
   1  -1   1  849.52   35.20
  -2   1  -1 1951.30   79.89
  -2   1  -1 2004.20   79.89
   2  -1   1 1972.60   79.69
   2  -1   1 1917.11   79.89
   2  -1   1 1978.70   79.79
   2  -1   1 2034.70   79.69
  -3   1  -1   27.10    1.80
  -3   1  -1   25.80    1.70
  -3   1  -1   28.00    1.70
   3  -1   1   28.10    1.60
   3  -1   1   27.20    1.80
   3  -1   1   26.10    1.50
   3  -1   1   26.60    1.70
   3  -1   1   25.40    1.60
  -4   1  -1  522.85   22.30
  -4   1  -1  561.24   22.60
  -4   1  -1  526.85   22.30
   4  -1   1  548.25   22.10
   4  -1   1  529.25   22.30
   4  -1   1  534.45   22.40
   4  -1   1  567.74   22.50
  -5   1  -1  713.73   30.10
  -5   1  -1  706.33   29.70
  -5   1  -1  761.12   30.00
   5  -1   1  727.53   30.00
   5  -1   1  710.53   29.80
  -6   1  -1   25.60    2.30
  -6   1  -1   32.00    2.50
  -6   1  -1   24.60    2.60
   6  -1   1   25.50    2.40
   6  -1   1   28.80    2.60
  -7   1  -1  150.78    9.00
  -7   1  -1  175.88    8.00
  -7   1  -1  161.48    8.00
   7  -1   1  171.08    8.20
   7  -1   1  178.18    7.90
  -8   1  -1   27.30    3.50
  -8   1  -1   27.90    3.30
   8  -1   1   33.80    3.40
   8  -1   1   22.20    3.50
  -9   1  -1   55.89    4.90
  -9   1  -1   65.29    4.50
   9  -1   1   52.29    8.10
 -10   1  -1    6.40    2.40
  10  -1   1    3.50    2.80
 -10   0   1   -1.00    3.10
 -10   0   1    3.90    2.40
   9   0  -1   -2.70    2.30
  -9   0   1    5.40    2.20
  -9   0   1   -3.00    2.80
   8   0  -1  166.78    7.50
  -8   0   1  152.68    8.40
  -8   0   1  140.69    8.00
   7   0  -1   36.80    2.80
   7   0  -1   34.40    3.20
  -7   0   1   30.40    2.60
  -7   0   1   24.10    3.10
  -7   0   1   31.40    3.60
   6   0  -1  386.86   15.90
   6   0  -1  371.46   16.10
  -6   0   1  364.96   16.40
  -6   0   1  374.26   16.50
  -6   0   1  375.26   15.80
   5   0  -1 1302.77   55.59
   5   0  -1 1466.65   55.39
  -5   0   1 1375.06   55.99
  -5   0   1 1304.27   55.79
   4   0  -1    0.80    0.60
  -4   0   1    1.00    1.10
  -4   0   1    1.40    0.50
   3   0  -1   47.00    2.60
   3   0  -1   48.20    2.40
   3   0  -1   49.50    2.40
  -3   0   1   46.10    3.10
  -3   0   1   49.40    2.40
  -3   0   1   53.79    2.70
  -3   0   1   46.80    2.40
   2   0  -1 1122.99   46.00
   2   0  -1 1121.09   46.00
   2   0  -1 1104.19   46.10
  -2   0   1 1159.28   46.10
  -2   0   1 1151.48   46.00
  -2   0   1 1156.88   46.00
   2   0   1 5679.23  228.98
  -3   0  -1 1140.79   44.30
  -3   0  -1 1129.39   44.40
   3   0   1 1026.60   44.30
   3   0   1 1056.39   44.30
  -4   0  -1  841.82   34.40
  -4   0  -1  867.91   34.30
  -4   0  -1  830.62   34.30
   4   0   1  795.72   34.30
  -5   0  -1  385.36   15.90
  -5   0  -1  381.16   16.00
  -5   0  -1  364.86   15.90
   5   0   1  353.86   15.80
  -6   0  -1   13.50    2.50
  -6   0  -1   15.30    2.00
  -6   0  -1   14.50    2.10
   6   0   1   11.80    1.70
   6   0   1   14.20    2.30
  -7   0  -1    8.10    1.80
  -7   0  -1    7.30    1.90
   7   0   1    7.60    1.60
   7   0   1    5.60    1.50
  -8   0  -1  369.36   16.30
  -8   0  -1  351.06   16.20
   8   0   1  354.06   16.00
   8   0   1  362.16   16.40
  -9   0  -1   -0.50    2.10
  -9   0  -1   -4.40    2.50
   9   0   1    1.40    2.60
 -10   0  -1   27.00    4.00
  10   0   1   15.80    4.20
 -10   1   1   37.50    4.80
  -9   1   1    2.60    2.60
  -9   1   1    5.20    2.40
   8  -1  -1   27.10    3.20
   8  -1  -1   29.00    3.70
  -8   1   1   34.70    4.50
  -8   1   1   28.30    3.40
  -8   1   1   24.50    4.40
   7  -1  -1    2.60    1.30
   7  -1  -1    1.00    1.10
  -7   1   1   -1.20    1.40
  -7   1   1    0.10    1.20
  -7   1   1   -0.50    1.60
   6  -1  -1   78.39    3.80
   6  -1  -1   80.79    4.10
   6  -1  -1   75.39    4.10
  -6   1   1   82.19    4.50
  -6   1   1   77.19    4.20
  -6   1   1   70.69    4.50
   5  -1  -1   27.00    1.90
   5  -1  -1   30.20    2.20
   5  -1  -1   29.40    2.10
  -5   1   1   28.90    2.70
  -5   1   1   27.90    2.30
  -5   1   1   29.80    2.20
   4  -1  -1   20.00    1.40
   4  -1  -1   19.30    1.50
   4  -1  -1   18.70    2.00
  -4   1   1   17.10    1.60
  -4   1   1   15.00    1.60
  -4   1   1   17.40    1.50
   3  -1  -1   59.79    3.00
   3  -1  -1   60.49    2.90
   3  -1  -1   55.49    2.90
  -3   1   1   59.99    3.00
  -3   1   1   59.39    3.00
  -3   1   1   57.59    3.00
  -3   1   1   64.39    3.10
   1  -1  -1   26.90    1.60
  -1   1   1   30.20    1.80
  -1   1   1   23.50    1.40
   0  -1  -1   24.90    1.50
  -1  -1  -1  165.38    6.60
  -1  -1  -1  161.38    6.80
  -1  -1  -1  155.98    6.60
   1   1   1  161.08    6.60
   1   1   1  160.38    6.70
   1   1   1  146.79    6.70
  -2  -1  -1 2237.68   92.19
   2   1   1 2318.47   92.19
  -3  -1  -1  123.69    6.00
  -3  -1  -1  131.09    5.80
  -3  -1  -1  122.69    5.80
  -3  -1  -1  128.29    5.60
   3   1   1  116.49    5.80
  -4  -1  -1   22.10    2.40
  -4  -1  -1   24.40    2.00
  -4  -1  -1   26.70    2.10
   4   1   1   31.80    2.40
  -5  -1  -1   42.10    3.30
  -5  -1  -1   40.40    2.70
  -5  -1  -1   41.40    2.80
   5   1   1   36.70    3.00
  -6  -1  -1   10.60    2.00
  -6  -1  -1    9.40    1.80
  -6  -1  -1   10.30    1.90
   6   1   1    8.60    1.60
  -7  -1  -1  430.06   19.70
  -7  -1  -1  449.86   19.50
  -7  -1  -1  463.65   20.00
   7   1   1  464.15   19.80
  -8  -1  -1  143.39    7.40
  -8  -1  -1  142.39    8.20
  -8  -1  -1  131.89    7.20
   8   1   1  127.59    7.50
  -9  -1  -1   54.59    4.80
  -9  -1  -1   63.29    5.70
   9   1   1   64.89    5.20
 -10  -1  -1   16.10    3.30
 -10  -1  -1   20.00    3.90
  10   1   1   17.90    3.10
 -10   2   1    1.90    2.50
  -9   2   1   16.80    2.80
   8  -2  -1    1.30    1.30
   8  -2  -1    2.10    1.70
  -8   2   1    1.30    1.70
  -8   2   1    4.60    1.80
  -8   2   1    3.30    1.90
   7  -2  -1  543.55   23.70
   7  -2  -1  583.24   23.50
   7  -2  -1  543.05   23.30
  -7   2   1  507.35   23.90
  -7   2   1  597.24   23.60
  -7   2   1  572.34   23.70
   6  -2  -1  252.47   10.90
   6  -2  -1  241.78   10.60
   6  -2  -1  234.78   10.60
  -6   2   1  233.68   11.20
  -6   2   1  257.47   10.90
  -6   2   1  243.58   11.00
   5  -2  -1  116.99    5.50
   5  -2  -1  118.59    5.60
   5  -2  -1  133.49    5.80
  -5   2   1  121.29    5.90
  -5   2   1  117.39    6.00
   4  -2  -1  484.55   19.90
   4  -2  -1  485.95   20.10
   4  -2  -1  500.15   20.10
  -4   2   1  458.25   20.20
  -4   2   1  481.75   20.30
  -4   2   1  482.25   20.30
   3  -2  -1   57.09    3.10
   3  -2  -1   57.69    3.20
   3  -2  -1   54.59    2.80
  -3   2   1   62.59    3.10
  -3   2   1   58.49    2.90
  -3   2   1   59.99    3.20
   0  -2  -1   69.39    3.30
   0  -2  -1   68.59    3.20
   0  -2  -1   67.19    3.30
   0   2   1   65.49    3.90
   0   2   1   71.69    3.30
  -1  -2  -1 5091.79  200.58
  -1  -2  -1 5135.59  200.48
  -1  -2  -1 4868.31  199.98
  -1  -2  -1 4734.33  200.08
  -2  -2  -1 1931.71   77.79
  -2  -2  -1 2040.10   78.39
  -2  -2  -1 1901.41   77.79
  -2  -2  -1 1859.61   78.09
  -2  -2  -1 1959.20   78.09
   2   2   1 1876.41   77.69
   2   2   1 1899.41   77.69
  -3  -2  -1  421.86   16.90
  -3  -2  -1  382.46   17.20
  -3  -2  -1  399.16   17.30
  -3  -2  -1  411.76   17.10
  -4  -2  -1  968.70   40.80
  -4  -2  -1 1014.50   40.30
  -4  -2  -1 1011.20   40.50
   4   2   1  934.41   40.60
  -5  -2  -1  164.08    8.60
  -5  -2  -1  171.68    7.80
  -5  -2  -1  167.78    7.70
   5   2   1  158.98    8.00
  -6  -2  -1   30.10    2.70
  -6  -2  -1   30.10    3.60
  -6  -2  -1   31.40    2.80
   6   2   1   25.10    3.50
  -7  -2  -1  363.76   17.80
  -7  -2  -1  377.56   17.50
  -7  -2  -1  398.56   16.80
  -8  -2  -1    6.90    2.00
  -8  -2  -1    5.30    1.90
  -8  -2  -1    7.00    2.50
  -9  -2  -1  147.79    8.40
  -9  -2  -1  163.48    9.30
  -9  -2  -1  164.48    8.40
 -10  -2  -1   58.99    6.50
 -10  -2  -1   51.69    4.90
  10   2   1   53.89    5.50
 -10   3   1   33.30    4.70
   9  -3  -1   54.39    5.40
  -9   3   1   54.29    4.90
   8  -3  -1  112.29    5.70
   8  -3  -1  117.19    6.30
  -8   3   1  121.09    7.90
  -8   3   1  102.99    6.50
   7  -3  -1    2.50    1.60
   7  -3  -1    3.10    1.20
   7  -3  -1    2.90    1.10
  -7   3   1    2.60    1.60
   6  -3  -1  166.98    7.60
   6  -3  -1  162.98    7.20
   6  -3  -1  167.38    7.60
  -6   3   1  167.38    8.00
  -6   3   1  137.39    7.90
   5  -3  -1 1035.30   42.40
   5  -3  -1 1040.50   42.40
   5  -3  -1 1021.60   42.00
  -5   3   1 1009.00   42.60
  -5   3   1 1051.49   42.80
   4  -3  -1   28.50    2.40
   4  -3  -1   23.60    2.20
   4  -3  -1   28.60    1.70
  -4   3   1   26.20    2.60
  -4   3   1   25.10    2.10
   3  -3  -1    5.40    1.30
   3  -3  -1    3.90    1.00
   3  -3  -1    5.40    1.10
   3  -3  -1    6.50    0.90
  -3   3   1    5.30    1.00
  -3   3   1    5.40    1.00
  -3   3   1    5.60    1.10
  -3   3   1    6.10    1.00
   2  -3  -1 4230.78  174.68
   2  -3  -1 4166.98  174.28
   2  -3  -1 4215.68  174.78
   2  -3  -1 4637.34  174.68
  -2   3   1 4402.56  174.78
  -2   3   1 4125.79  174.18
  -2   3   1 4511.85  174.48
  -2   3   1 4285.97  174.78
   1  -3  -1 1196.68   45.80
   1  -3  -1 1091.59   45.50
   1  -3  -1 1100.29   45.90
   1  -3  -1 1058.59   45.80
  -1   3   1 1098.39   45.90
  -1   3   1 1207.48   45.60
  -1   3   1 1127.69   45.50
  -1   3   1 1074.49   45.90
   0  -3  -1    0.90    0.60
   0  -3  -1    0.80    0.80
   0  -3  -1    0.00    0.60
   0  -3  -1   -0.30    0.70
   0  -3  -1    0.50    0.60
   0   3   1    1.30    0.70
   0   3   1    0.60    0.70
   0   3   1    0.40    0.60
  -1  -3  -1  633.24   25.60
  -1  -3  -1  646.94   25.70
  -1  -3  -1  602.24   25.40
  -1  -3  -1  599.74   25.50
   1   3   1  596.24   25.40
   1   3   1  614.64   25.50
  -2  -3  -1    9.90    1.40
  -2  -3  -1   10.90    1.50
  -2  -3  -1   10.90    1.40
  -2  -3  -1    9.50    1.70
  -2  -3  -1    8.60    1.40
   2   3   1   12.30    1.20
   2   3   1   10.90    1.20
   2   3   1   11.50    1.50
  -3  -3  -1  293.37   13.20
  -3  -3  -1  301.37   12.60
  -3  -3  -1  299.17   13.00
  -3  -3  -1  291.47   12.60
  -3  -3  -1  294.77   13.40
   3   3   1  314.97   12.70
  -4  -3  -1   16.30    2.00
  -4  -3  -1   17.50    2.70
   4   3   1   18.70    2.50
   4   3   1   16.80    1.80
  -5  -3  -1  144.39    7.70
  -5  -3  -1  146.79    7.10
  -5  -3  -1  145.29    6.90
   5   3   1  140.69    7.50
  -6  -3  -1    0.20    1.30
  -6  -3  -1   -0.60    1.20
  -7  -3  -1    0.10    1.50
  -7  -3  -1   -0.60    2.30
  -8  -3  -1   -1.10    1.50
  -8  -3  -1    0.60    1.70
  -8  -3  -1   -0.60    2.50
  -9  -3  -1    7.80    3.40
  -9  -3  -1    6.40    2.20
  -9  -3  -1    6.20    2.10
 -10   4   1   12.00    3.20
  -9   4   1    1.00    2.20
   8  -4  -1   27.10    3.70
   8  -4  -1   23.60    2.50
   7  -4  -1    5.50    1.50
   7  -4  -1    4.50    1.00
   7  -4  -1    4.30    1.90
  -7   4   1    2.40    1.80
  -7   4   1    8.10    2.00
   6  -4  -1  112.39    6.00
   6  -4  -1  108.29    5.10
   6  -4  -1  114.49    5.90
  -6   4   1  117.59    6.30
  -6   4   1   94.19    7.60
   5  -4  -1  309.17   13.50
   5  -4  -1  308.47   12.80
   5  -4  -1  304.47   13.40
  -5   4   1  297.17   13.50
   4  -4  -1    5.20    0.80
   4  -4  -1    7.00    2.10
   4  -4  -1    5.70    1.30
  -4   4   1    3.60    1.20
  -4   4   1    5.50    1.20
  -4   4   1    6.30    1.80
   3  -4  -1 1270.77   51.29
   3  -4  -1 1236.98   51.59
   3  -4  -1 1279.77   50.79
   3  -4  -1 1237.28   51.39
  -3   4   1 1211.28   51.49
  -3   4   1 1238.78   51.59
  -3   4   1 1279.47   51.19
   2  -4  -1  304.87   13.70
   2  -4  -1  310.17   13.90
   2  -4  -1  323.37   13.70
   2  -4  -1  325.27   13.30
  -2   4   1  327.57   13.40
  -2   4   1  305.67   13.80
  -2   4   1  307.37   13.80
   1  -4  -1  462.35   19.00
   1  -4  -1  428.66   19.00
   1  -4  -1  428.86   19.10
   1  -4  -1  444.46   18.60
   1  -4  -1  467.95   18.70
  -1   4   1  433.56   19.00
  -1   4   1  430.26   19.10
  -1   4   1  476.55   18.60
   0  -4  -1  303.07   13.60
   0  -4  -1  302.87   13.60
   0  -4  -1  318.67   13.60
   0  -4  -1  317.37   13.50
   0  -4  -1  314.47   13.50
   0   4   1  317.07   13.70
   0   4   1  330.77   13.20
   0   4   1  308.97   13.60
  -1  -4  -1  675.43   28.30
  -1  -4  -1  662.33   28.10
  -1  -4  -1  665.33   28.20
  -1  -4  -1  689.73   28.20
   1   4   1  694.33   27.70
   1   4   1  686.23   28.20
   1   4   1  656.93   28.00
  -2  -4  -1  579.14   23.90
  -2  -4  -1  554.94   23.80
  -2  -4  -1  562.44   24.30
  -2  -4  -1  565.44   24.10
  -2  -4  -1  574.44   24.00
   2   4   1  603.84   23.60
   2   4   1  556.04   23.70
  -3  -4  -1   15.60    2.00
  -3  -4  -1   17.90    1.90
  -3  -4  -1   11.50    1.90
  -3  -4  -1   15.90    2.50
   3   4   1   16.90    1.60
   3   4   1   16.20    1.60
  -4  -4  -1  117.09    6.70
  -4  -4  -1  116.59    6.00
  -4  -4  -1  114.29    6.60
  -4  -4  -1  119.19    5.60
   4   4   1  121.49    6.70
   4   4   1  119.99    5.70
  -5  -4  -1   37.30    3.10
  -5  -4  -1   33.30    2.40
   5   4   1   38.40    2.80
  -6  -4  -1  590.04   25.80
  -6  -4  -1  606.94   26.60
   6   4   1  610.14   25.60
  -7  -4  -1   55.49    4.50
  -7  -4  -1   60.09    5.60
   7   4   1   59.39    4.30
  -8  -4  -1   12.90    2.40
   8   4   1   18.60    3.30
  -9  -4  -1   70.99    6.70
  -9  -4  -1   67.89    5.10
   9   4   1   71.79    5.30
 -10   5   1   -0.60    2.90
  -9   5   1   48.90    5.20
   8  -5  -1    8.90    1.60
   8  -5  -1   10.80    2.70
  -8   5   1    8.00    2.40
   7  -5  -1   -0.90    1.90
   7  -5  -1   -1.50    1.00
   7  -5  -1   -1.80    1.50
  -7   5   1    0.00    1.70
  -7   5   1   -4.10    2.60
   6  -5  -1   12.20    1.90
   6  -5  -1   16.10    3.00
   6  -5  -1   17.60    1.80
  -6   5   1   12.50    2.00
   5  -5  -1    1.50    0.80
   5  -5  -1    0.80    1.40
  -5   5   1   -0.50    1.50
   4  -5  -1   70.79    4.70
   4  -5  -1   72.79    3.70
   4  -5  -1   71.69    4.40
  -4   5   1   71.39    4.70
  -4   5   1   71.99    4.20
   3  -5  -1 2003.60   79.89
   3  -5  -1 1918.81   81.59
   3  -5  -1 1970.80   80.39
   3  -5  -1 1979.40   80.59
  -3   5   1 1966.20   80.79
  -3   5   1 1942.51   80.19
  -3   5   1 2009.40   80.79
   2  -5  -1 3132.99  127.29
   2  -5  -1 3069.19  126.79
   2  -5  -1 3164.28  127.59
   2  -5  -1 3103.59  127.39
  -2   5   1 3109.89  127.59
  -2   5   1 3099.79  126.99
  -2   5   1 3120.59  127.49
  -2   5   1 3275.47  126.69
   1  -5  -1  125.79    5.60
   1  -5  -1  118.79    5.70
   1  -5  -1  115.29    6.00
   1  -5  -1  115.89    6.10
   1  -5  -1  110.09    6.00
  -1   5   1  118.79    5.50
  -1   5   1  118.19    6.20
  -1   5   1  112.59    6.10
   0  -5  -1  200.08    9.10
   0  -5  -1  203.18    9.20
   0  -5  -1  196.48    9.30
   0  -5  -1  201.58    9.30
   0  -5  -1  201.98    9.40
   0   5   1  202.28    9.50
   0   5   1  204.58    8.80
   0   5   1  194.78    9.40
  -1  -5  -1  956.60   39.90
  -1  -5  -1  967.50   39.80
  -1  -5  -1  939.51   39.80
  -1  -5  -1  974.20   39.80
   1   5   1  927.41   39.70
   1   5   1  990.70   39.20
  -2  -5  -1  436.16   18.90
  -2  -5  -1  428.96   18.80
  -2  -5  -1  442.66   18.70
  -2  -5  -1  424.66   19.00
   2   5   1  431.86   18.50
   2   5   1  442.46   18.20
  -3  -5  -1   45.50    3.30
  -3  -5  -1   41.20    3.90
  -3  -5  -1   48.80    4.10
  -3  -5  -1   45.70    3.20
   3   5   1   45.50    2.80
   3   5   1   48.70    3.00
  -4  -5  -1    0.10    1.10
  -4  -5  -1   -0.70    1.20
   4   5   1   -0.50    0.80
   4   5   1   -0.70    1.00
  -5  -5  -1  148.19    6.70
  -5  -5  -1  123.59    7.40
  -5  -5  -1  137.29    8.20
   5   5   1  151.28    7.00
  -6  -5  -1   39.80    3.80
  -6  -5  -1   37.20    4.90
  -7  -5  -1   70.39    6.30
  -7  -5  -1   68.29    5.00
   7   5   1   75.69    4.90
  -8  -5  -1   23.50    3.90
  -8  -5  -1   30.20    4.00
   8   5   1   37.70    4.10
  -9  -5  -1    5.30    3.50
  -9  -5  -1    3.00    2.40
   9   5   1    6.70    2.50
  -9   6   1    2.90    2.40
   8  -6  -1   -2.60    2.90
  -8   6   1    3.60    2.10
   7  -6  -1   -0.50    2.20
   7  -6  -1   -1.50    1.10
  -7   6   1    1.80    1.70
   6  -6  -1    0.70    1.00
   6  -6  -1   -2.20    2.10
   6  -6  -1   -1.30    1.80
  -6   6   1    1.40    1.90
  -6   6   1    0.10    1.60
   5  -6  -1    1.90    1.70
   5  -6  -1    0.50    1.00
   5  -6  -1    0.90    1.60
  -5   6   1    1.90    1.70
  -5   6   1   -2.40    2.10
   4  -6  -1   62.19    4.50
   4  -6  -1   61.59    3.50
   4  -6  -1   65.09    4.30
  -4   6   1   54.09    4.60
  -4   6   1   54.59    3.90
   3  -6  -1    4.40    1.80
   3  -6  -1    4.60    1.60
  -3   6   1    3.40    1.50
  -3   6   1    5.50    1.00
  -3   6   1    4.40    1.30
  -3   6   1    7.50    1.80
   2  -6  -1  282.17   13.40
   2  -6  -1  301.37   12.90
   2  -6  -1  302.27   13.70
   2  -6  -1  282.47   13.30
  -2   6   1  308.77   12.60
  -2   6   1  282.77   13.50
  -2   6   1  289.37   12.80
  -2   6   1  302.37   13.70
   1  -6  -1  312.87   14.60
   1  -6  -1  329.57   14.10
   1  -6  -1  328.87   14.70
   1  -6  -1  323.57   14.50
   1  -6  -1  323.17   14.20
  -1   6   1  323.87   13.90
  -1   6   1  326.97   15.20
  -1   6   1  321.17   14.70
   0  -6  -1   87.19    5.20
   0  -6  -1   78.39    5.30
   0  -6  -1   85.49    5.00
   0  -6  -1   90.19    4.90
   0  -6  -1   84.49    4.90
   0   6   1   87.69    5.30
   0   6   1   87.09    4.40
  -1  -6  -1  145.39    7.20
  -1  -6  -1  137.79    7.10
  -1  -6  -1  137.79    7.20
  -1  -6  -1  135.99    7.20
   1   6   1  140.09    6.40
   1   6   1  136.19    7.20
  -2  -6  -1   35.70    3.40
  -2  -6  -1   35.70    3.70
  -2  -6  -1   33.80    3.70
  -2  -6  -1   34.50    3.30
   2   6   1   36.10    2.40
   2   6   1   34.00    3.10
  -3  -6  -1    6.20    1.50
  -3  -6  -1    5.70    1.70
  -3  -6  -1    4.60    2.40
   3   6   1    7.40    1.40
  -4  -6  -1   -0.40    1.80
  -4  -6  -1   -3.00    2.00
   4   6   1   -1.10    1.20
   4   6   1   -0.50    1.20
  -5  -6  -1    4.20    1.70
  -5  -6  -1    7.20    1.60
   5   6   1    1.10    1.70
  -6  -6  -1   44.50    4.10
  -6  -6  -1   36.40    5.20
   6   6   1   51.69    3.80
  -7  -6  -1   -2.20    2.70
  -7  -6  -1    1.10    1.80
   7   6   1    3.60    1.90
  -8  -6  -1   11.20    3.70
  -8  -6  -1   11.20    2.80
   8   6   1    9.10    2.70
  -9   7   1   21.30    3.60
  -8   7   1    7.30    2.60
   7  -7  -1    2.80    4.80
  -7   7   1    6.60    2.40
   6  -7  -1   -0.60    1.30
   6  -7  -1    1.30    2.50
  -6   7   1   -0.30    1.60
   5  -7  -1   76.19    5.60
   5  -7  -1   81.09    4.50
  -5   7   1   72.09    5.00
  -5   7   1   79.39    5.90
   4  -7  -1   95.69    4.90
   4  -7  -1   85.09    6.30
   4  -7  -1   87.69    5.70
  -4   7   1   78.09    6.00
  -4   7   1   89.09    7.30
   3  -7  -1   -0.60    1.20
   3  -7  -1   -0.50    1.80
  -3   7   1   -1.30    2.10
  -3   7   1   -0.30    0.90
   2  -7  -1    0.00    1.60
   2  -7  -1    2.20    1.80
   2  -7  -1    1.20    1.20
   2  -7  -1   -0.70    1.80
  -2   7   1   -0.10    1.00
  -2   7   1    1.30    1.30
  -2   7   1    2.40    1.90
   1  -7  -1   36.20    3.70
   1  -7  -1   36.10    3.10
   1  -7  -1   34.60    3.30
   1  -7  -1   35.10    5.10
   1  -7  -1   40.20    3.70
  -1   7   1   37.70    4.00
  -1   7   1   33.20    2.70
   0  -7  -1  436.86   19.00
   0  -7  -1  418.26   18.60
   0  -7  -1  397.36   19.00
   0  -7  -1  443.96   18.80
   0   7   1  435.56   19.00
   0   7   1  424.56   18.10
  -1  -7  -1   54.09    4.20
  -1  -7  -1   50.09    4.20
  -1  -7  -1   38.00    4.20
  -1  -7  -1   56.89    4.60
   1   7   1   43.60    4.70
   1   7   1   52.79    3.20
  -2  -7  -1  273.87   13.70
  -2  -7  -1  277.47   14.40
   2   7   1  300.67   12.60
   2   7   1  294.97   13.10
  -3  -7  -1   20.20    3.90
  -3  -7  -1   22.00    3.20
  -3  -7  -1   17.30    3.20
   3   7   1   20.70    3.10
   3   7   1   25.30    2.40
  -4  -7  -1  310.67   13.50
  -4  -7  -1  266.67   14.30
  -4  -7  -1  286.07   13.80
   4   7   1  309.17   13.10
   4   7   1  289.57   13.00
  -5  -7  -1    1.90    1.90
  -5  -7  -1    0.30    2.50
  -5  -7  -1    2.00    2.50
   5   7   1    2.10    1.60
  -6  -7  -1    4.00    2.00
  -6  -7  -1    6.20    2.80
   6   7   1    2.10    1.80
  -7  -7  -1    6.70    3.50
  -7  -7  -1    9.80    2.50
   7   7   1   13.90    2.70
   8  -8  -1    8.60    3.20
  -8   8   1    4.30    2.60
   7  -8  -1    2.40    2.90
  -7   8   1   -0.20    2.00
   6  -8  -1    3.60    1.70
   6  -8  -1    4.60    2.90
  -6   8   1    6.90    2.10
   5  -8  -1  110.99    7.20
   5  -8  -1  114.39    6.00
   5  -8  -1  100.89   10.70
  -5   8   1  125.79    8.30
  -5   8   1  107.49    6.50
   4  -8  -1   35.20    5.20
   4  -8  -1   52.49    3.90
   4  -8  -1   45.60    5.00
  -4   8   1   35.70    6.40
  -4   8   1   45.00    3.90
  -4   8   1   54.89    2.80
   3  -8  -1  601.04   26.10
   3  -8  -1  553.84   26.60
   3  -8  -1  625.24   25.30
  -3   8   1  552.74   25.20
  -3   8   1  622.54   24.90
   2  -8  -1  236.58   10.60
   2  -8  -1  205.48   12.20
  -2   8   1  208.08   10.30
  -2   8   1  210.68    9.90
  -2   8   1  226.88   11.40
   1  -8  -1  301.77   13.50
   1  -8  -1  283.37   14.40
   1  -8  -1  309.87   14.40
   1  -8  -1  323.37   14.00
  -1   8   1  307.47   14.40
  -1   8   1  270.57   13.20
   0  -8  -1   49.90    4.40
   0  -8  -1   51.09    4.60
   0  -8  -1   47.10    4.60
   0   8   1   42.00    3.40
   0   8   1   50.89    4.80
  -1  -8  -1    1.60    2.20
  -1  -8  -1   -0.40    1.80
  -1  -8  -1   -1.40    1.80
  -2  -8  -1    3.30    2.00
  -2  -8  -1    1.50    2.20
   2   8   1    1.90    1.60
  -3  -8  -1   39.90    5.00
  -3  -8  -1   54.09    5.00
  -3  -8  -1   46.60    4.50
   3   8   1   50.99    4.30
  -4  -8  -1  139.69    7.90
  -4  -8  -1  131.49    8.70
   4   8   1  144.09    7.10
  -5  -8  -1  115.09    7.20
  -5  -8  -1  109.19    8.00
   5   8   1  123.19    6.40
  -6  -8  -1    0.10    2.00
  -6  -8  -1   -3.20    3.10
   6   8   1   -1.90    1.80
  -7  -8  -1    0.90    2.40
  -7  -8  -1   -2.60    3.50
   7   8   1   -0.50    2.10
  -8   9   1   37.00    5.50
   7  -9  -1   35.80    5.90
  -7   9   1   34.10    4.50
   6  -9  -1   71.69    6.50
  -6   9   1   80.99    5.60
   5  -9  -1    1.10    2.10
   5  -9  -1    3.40    2.70
  -5   9   1    2.80    1.90
   4  -9  -1   18.30    3.10
   4  -9  -1   15.30    3.50
   4  -9  -1   26.20    4.20
  -4   9   1   18.30    3.10
   3  -9  -1  208.58   11.10
   3  -9  -1  215.88   10.70
  -3   9   1  183.58   10.00
  -3   9   1  219.88    9.40
   2  -9  -1 2245.58   94.29
  -2   9   1 2156.18   93.49
  -2   9   1 2352.46   94.59
  -2   9   1 2399.86   93.39
   1  -9  -1    4.50    2.20
   1  -9  -1    8.50    2.60
  -1   9   1    6.70    1.80
  -1   9   1    4.80    2.40
   0  -9  -1   17.40    5.00
   0  -9  -1   23.50    4.30
   0  -9  -1   17.70    3.00
   0   9   1   23.30    3.00
   0   9   1   13.80    3.10
  -1  -9  -1  145.39    8.60
  -1  -9  -1  146.09    8.50
   1   9   1  150.18    7.40
  -2  -9  -1   33.10    4.90
  -2  -9  -1   34.10    4.30
   2   9   1   38.70    3.40
  -3  -9  -1    5.20    2.50
  -3  -9  -1    3.60    3.20
   3   9   1    3.50    1.80
  -4  -9  -1    3.20    2.90
  -4  -9  -1    4.80    2.40
   4   9   1    8.30    2.10
  -5  -9  -1   30.20    4.30
  -5  -9  -1   20.40    4.00
   5   9   1   23.00    3.50
  -6  -9  -1    9.20    2.60
  -6  -9  -1   10.70    4.00
   6   9   1   12.30    2.40
   7 -10  -1   20.70    4.20
   6 -10  -1   57.79    6.70
  -6  10   1   48.60    5.10
   5 -10  -1   36.60    5.80
  -5  10   1   30.10    4.00
   4 -10  -1   13.50    3.60
  -4  10   1   17.50    3.20
   3 -10  -1    3.60    3.00
  -3  10   1   -0.70    1.50
  -2  10   1   18.40    2.50
  -2  10   1   22.10    3.50
   1 -10  -1   18.20    3.70
   1 -10  -1   16.50    3.40
  -1  10   1   25.10    3.50
   0 -10  -1   11.30    2.90
   0 -10  -1   10.60    2.90
   0  10   1   16.50    3.10
  -1 -10  -1   16.50    3.50
  -1 -10  -1   25.60    4.90
   1  10   1   16.30    3.10
  -2 -10  -1    5.90    2.60
  -2 -10  -1    8.10    3.00
   2  10   1    8.00    2.00
  -3 -10  -1   27.70    4.80
  -3 -10  -1   23.60    4.00
   3  10   1   29.10    3.50
  -4 -10  -1    2.60    2.70
  -4 -10  -1   -0.40    3.00
   4  10   1    2.40    2.10
  -5 -10  -1   -2.10    3.80
  -5 -10  -1    8.20    2.80
   5  10   1   -0.30    2.30
   5 -11  -1    8.20    3.50
  -5  11   1    6.70    2.60
   4 -11  -1   53.59    6.10
  -4  11   1   46.50    4.70
   3 -11  -1    1.40    3.00
  -3  11   1    2.60    2.10
   2 -11  -1   47.30    5.70
  -2  11   1   45.20    4.60
  -2  11   1   41.70    4.30
   1 -11  -1   53.39    6.00
  -1  11   1   65.09    5.10
  -1  11   1   58.09    5.10
   0 -11  -1   45.70    5.40
   0 -11  -1   48.40    6.10
   0  11   1   40.30    4.40
  -1 -11  -1   48.30    6.60
  -1 -11  -1   63.79    6.60
   1  11   1   54.29    4.80
  -2 -11  -1   49.40    6.40
  -2 -11  -1   36.70    6.30
   2  11   1   42.00    4.50
  -3 -11  -1    9.50    3.80
  -3 -11  -1    8.80    3.20
   3  11   1   14.00    2.50
   3 -12  -1   13.20    4.00
  -3  12   1   13.10    2.90
   2 -12  -1    6.80    3.40
  -2  12   1    4.10    2.20
  -2  12   1   -0.40    2.90
   1 -12  -1   16.10    3.80
  -1  12   1   13.60    2.80
  -1  12   1    7.40    2.70
   0 -12  -1   -2.10    3.00
   0 -12  -1   -1.50    3.20
   0  12   1    6.30    2.70
   0  12   1   -0.30    2.30
  -1 -12  -1    0.70    3.70
  -1 -12  -1   -1.20    3.50
   1  12   1    2.90    2.60
   2  12  -2   59.69    5.40
  -2 -12   2   60.39    6.90
  -2 -12   2   59.69    7.70
   1  12  -2    8.50    2.50
  -1 -12   2    9.50    3.60
  -1 -12   2    7.30    3.80
   0  12  -2    3.70    2.40
   0 -12   2    6.40    3.70
  -1  12  -2   23.40    4.40
   1 -12   2   30.70    5.80
   1 -12   2   22.80    4.50
  -2  12  -2   38.20    4.60
   2 -12   2   32.60    6.40
  -3  12  -2    3.60    2.60
   3 -12   2   -1.40    3.30
  -4  12  -2   13.40    3.00
   4 -12   2   13.50    3.90
   4  11  -2    0.90    2.20
  -4 -11   2    0.80    2.60
  -4 -11   2   -4.40    3.90
   3  11  -2   35.50    4.20
  -3 -11   2   35.40    5.50
  -3 -11   2   39.60    6.80
   2  11  -2    2.20    2.10
  -2 -11   2    2.20    2.60
  -2 -11   2   -1.30    3.30
   1  11  -2    7.00    2.20
  -1 -11   2    8.30    3.40
   0  11  -2  143.69    7.90
   0 -11   2  135.49    9.10
   0 -11   2  140.39    9.00
  -1  11  -2   51.59    4.60
   1 -11   2   62.09    6.20
   1 -11   2   52.19    6.10
  -2  11  -2   25.30    3.80
   2 -11   2   21.00    3.70
  -3  11  -2    3.60    2.10
   3 -11   2    4.70    3.00
  -4  11  -2   -3.00    2.30
   4 -11   2    0.00    2.90
  -5  11  -2   19.80    3.30
   5 -11   2   23.60    4.20
  -6  11  -2    5.30    3.00
   6 -11   2    3.60    3.80
   5  10  -2    4.20    2.30
  -5 -10   2   -4.00    3.80
  -5 -10   2    4.00    2.20
   4  10  -2   12.20    2.30
  -4 -10   2    6.90    2.40
  -4 -10   2   12.00    3.80
   3  10  -2   97.49    6.00
  -3 -10   2   98.49    8.10
  -3 -10   2   91.89    6.90
   2  10  -2    4.30    2.00
  -2 -10   2   -0.20    2.90
  -2 -10   2    1.40    2.30
   1  10  -2   83.89    5.40
  -1 -10   2   93.29    7.20
  -1 -10   2   88.29    6.80
   0  10  -2  219.28   10.50
   0 -10   2  214.18   11.50
   0 -10   2  217.18   11.70
  -1  10  -2   73.79    4.80
  -1  10  -2   59.99    9.30
   1 -10   2   74.09    6.30
   1 -10   2   50.89    6.00
  -2  10  -2    4.70    2.00
  -2  10  -2    1.00    1.70
   2 -10   2   -1.80    2.40
   2 -10   2   -2.80    2.10
  -3  10  -2   28.20    3.60
  -3  10  -2   29.30    3.70
   3 -10   2   21.90    2.90
   3 -10   2   29.30    5.20
  -4  10  -2    7.60    2.30
   4 -10   2    6.20    2.90
  -5  10  -2    3.30    2.10
   5 -10   2    5.40    3.10
  -6  10  -2    4.90    2.40
   6 -10   2    6.20    3.10
  -7  10  -2   -0.30    2.50
   7 -10   2    1.50    3.70
  -6  -9   2    3.40    4.10
  -6  -9   2   -0.20    2.20
   5   9  -2   14.30    2.50
  -5  -9   2   12.80    3.80
  -5  -9   2   13.50    2.60
   4   9  -2   60.89    4.70
  -4  -9   2   67.99    5.20
  -4  -9   2   71.29    7.00
   3   9  -2   76.89    4.90
  -3  -9   2   83.29    7.80
  -3  -9   2   79.99    5.90
   2   9  -2  401.66   18.10
  -2  -9   2  421.76   19.50
  -2  -9   2  412.36   18.90
   1   9  -2   38.50    3.60
   1   9  -2   53.99    6.30
  -1  -9   2   49.80    4.80
  -1  -9   2   44.70    4.70
  -1  -9   2   42.20    5.40
   0   9  -2   50.79    4.00
   0   9  -2   53.69    6.00
   0  -9   2   49.90    5.10
   0  -9   2   57.89    5.30
  -1   9  -2  108.79    6.40
  -1   9  -2  107.59    7.80
  -1   9  -2  105.19    6.10
   1  -9   2  111.49    6.70
   1  -9   2  109.19    7.20
   1  -9   2  105.29   10.20
  -2   9  -2   59.39    4.40
  -2   9  -2   70.59    4.40
  -2   9  -2   49.40    7.10
   2  -9   2   62.89    5.50
   2  -9   2   66.39    5.30
  -3   9  -2   48.70    3.90
   3  -9   2   56.39    3.90
   3  -9   2   41.90    4.90
   3  -9   2   44.80    6.00
  -4   9  -2   48.20    4.10
   4  -9   2   47.00    5.30
   4  -9   2   64.79    7.20
  -5   9  -2   67.19    5.10
   5  -9   2   70.29    6.10
  -6   9  -2   24.60    3.70
   6  -9   2   22.20    3.70
  -7   9  -2   -0.40    2.10
   7  -9   2    3.70    3.00
  -8   9  -2   18.20    3.50
   8  -9   2   23.70    4.00
   7   8  -2   -0.40    2.30
  -7  -8   2   -6.10    3.70
  -7  -8   2   -1.30    2.30
   6   8  -2   16.20    2.70
  -6  -8   2   22.40    3.60
  -6  -8   2   14.40    3.90
   5   8  -2   -0.50    1.60
  -5  -8   2   -1.90    3.20
  -5  -8   2    0.80    1.80
   4   8  -2  154.08    7.70
  -4  -8   2  143.79    9.20
  -4  -8   2  147.29    8.20
   3   8  -2    9.30    1.90
  -3  -8   2    2.90    3.00
  -3  -8   2    8.90    2.10
  -3  -8   2    8.70    3.00
   2   8  -2  281.17   14.50
   2   8  -2  299.77   13.60
  -2  -8   2  305.37   15.60
  -2  -8   2  294.17   14.40
  -2  -8   2  345.87   14.50
   1   8  -2  245.68   11.80
   1   8  -2  250.37   11.90
   1   8  -2  203.78   12.00
  -1  -8   2  212.48   11.70
  -1  -8   2  213.58   12.60
  -1  -8   2  262.47   11.60
   0   8  -2  483.75   20.40
   0   8  -2  410.96   20.50
   0   8  -2  463.65   21.00
   0  -8   2  476.35   20.70
   0  -8   2  499.65   21.00
  -1   8  -2   12.40    1.70
  -1   8  -2   14.90    2.60
  -1   8  -2   13.80    3.40
   1  -8   2   18.80    3.30
   1  -8   2    7.20    3.90
  -2   8  -2  152.98    8.10
  -2   8  -2  161.78    9.20
   2  -8   2  159.48    9.10
   2  -8   2  167.28    7.90
   2  -8   2  150.08    9.00
   2  -8   2  165.88    7.90
  -3   8  -2    5.80    2.50
  -3   8  -2    5.80    1.60
   3  -8   2    7.10    1.60
   3  -8   2    9.90    1.70
   3  -8   2    5.80    2.20
   3  -8   2    6.00    2.30
  -4   8  -2  255.77   12.20
  -4   8  -2  279.97   13.20
   4  -8   2  268.67   13.20
   4  -8   2  248.78   12.90
  -5   8  -2   12.90    3.20
  -5   8  -2   15.40    2.80
   5  -8   2   11.90    2.80
  -6   8  -2    7.40    2.10
   6  -8   2    5.80    2.70
  -7   8  -2   93.89    6.20
   7  -8   2   99.69    7.40
  -8   8  -2  106.99    7.20
   8  -8   2  119.19    8.50
   8   7  -2    0.80    2.30
  -8  -7   2   -2.90    3.90
  -8  -7   2    1.30    2.20
   7   7  -2   69.99    5.10
  -7  -7   2   66.99    5.10
  -7  -7   2   62.49    7.10
   6   7  -2   18.50    3.40
  -6  -7   2   21.00    4.10
  -6  -7   2   23.90    3.40
   5   7  -2   -0.40    1.50
  -5  -7   2   -0.20    1.70
  -5  -7   2   -0.30    1.70
  -5  -7   2   -1.70    2.60
   4   7  -2    7.70    2.40
   4   7  -2    5.30    1.60
  -4  -7   2    6.00    1.60
  -4  -7   2    4.30    2.70
  -4  -7   2    3.30    1.90
   3   7  -2   80.99    5.80
   3   7  -2  103.89    6.00
  -3  -7   2   91.29    8.40
  -3  -7   2  107.99    6.00
   2   7  -2    9.90    1.60
   2   7  -2    8.40    2.20
   2   7  -2   12.10    2.30
  -2  -7   2   17.00    3.10
  -2  -7   2   14.50    2.70
   1   7  -2  420.26   18.60
   1   7  -2  398.86   17.80
   1   7  -2  428.16   18.30
  -1  -7   2  401.86   18.50
  -1  -7   2  430.86   18.50
  -1  -7   2  412.96   18.70
   0   7  -2   59.69    4.70
   0   7  -2   60.19    4.20
   0   7  -2   62.49    3.80
   0  -7   2   61.89    4.50
   0  -7   2   61.99    4.40
   0  -7   2   61.19    4.60
  -1   7  -2   22.10    2.50
  -1   7  -2   33.50    3.60
  -1   7  -2   26.90    2.70
   1  -7   2   29.70    3.40
   1  -7   2   29.00    3.40
   1  -7   2   24.80    3.10
   1  -7   2   25.40    3.80
  -2   7  -2    5.00    2.00
  -2   7  -2    0.70    1.70
  -2   7  -2    3.20    1.40
   2  -7   2    4.50    1.60
   2  -7   2    2.30    1.70
   2  -7   2    4.60    1.30
   2  -7   2    2.60    1.60
  -3   7  -2    9.90    1.90
  -3   7  -2   10.10    1.90
   3  -7   2   17.00    2.80
   3  -7   2   15.30    2.20
   3  -7   2   11.60    2.40
  -4   7  -2   -1.00    1.80
  -4   7  -2    0.60    1.40
   4  -7   2    1.70    1.80
   4  -7   2   -0.80    2.00
  -5   7  -2   11.00    2.00
  -5   7  -2   11.20    2.40
   5  -7   2    5.60    2.50
   5  -7   2    9.00    2.30
   6  -7   2   13.00    3.00
  -7   7  -2  214.28   11.00
   7  -7   2  233.08   11.80
  -8   7  -2    8.70    2.40
   8  -7   2   10.50    3.10
  -9   7  -2    6.80    2.90
   9  -7   2   17.00    4.10
   8   6  -2   11.10    2.70
  -8  -6   2   18.60    3.60
  -8  -6   2   13.40    4.00
   7   6  -2    2.70    2.00
  -7  -6   2    7.20    3.50
  -7  -6   2   -0.10    1.90
   6   6  -2  225.38   11.10
  -6  -6   2  245.08   10.50
  -6  -6   2  228.78   11.10
  -6  -6   2  222.38   12.30
   5   6  -2   24.60    3.10
   5   6  -2   27.40    4.60
  -5  -6   2   29.90    3.20
  -5  -6   2   24.70    4.70
  -5  -6   2   27.40    2.80
   4   6  -2  372.76   16.40
   4   6  -2  355.26   15.90
  -4  -6   2  374.76   15.80
  -4  -6   2  351.06   16.00
  -4  -6   2  350.86   19.70
   3   6  -2  194.28   10.00
   3   6  -2  207.28    9.50
   3   6  -2  191.48    9.10
  -3  -6   2  181.48   10.20
  -3  -6   2  195.88    9.40
  -3  -6   2  208.58    9.40
   2   6  -2  854.21   34.50
   2   6  -2  802.82   34.00
   2   6  -2  813.32   34.50
  -2  -6   2  812.52   34.90
  -2  -6   2  820.92   34.40
   1   6  -2  161.08    8.00
   1   6  -2  156.38    7.30
   1   6  -2  162.18    7.70
  -1  -6   2  159.78    7.80
  -1  -6   2  162.38    8.10
  -1  -6   2  153.08    7.80
  -1  -6   2  148.29    9.10
   0   6  -2  670.73   30.40
   0   6  -2  650.03   28.40
   0   6  -2  659.33   27.80
   0   6  -2  674.23   28.00
   0  -6   2  655.23   28.50
   0  -6   2  680.53   28.30
   0  -6   2  695.83   28.50
   0  -6   2  660.93   28.40
  -1   6  -2 1455.75   58.99
  -1   6  -2 1368.26   59.69
  -1   6  -2 1452.95   59.09
  -1   6  -2 1506.95   59.89
   1  -6   2 1406.86   59.59
   1  -6   2 1469.15   59.69
   1  -6   2 1389.06   59.69
   1  -6   2 1512.25   59.29
  -2   6  -2  981.00   40.70
  -2   6  -2  902.61   39.70
  -2   6  -2  961.40   40.00
  -2   6  -2  937.01   40.60
   2  -6   2 1062.09   39.90
   2  -6   2 1008.10   39.80
   2  -6   2  946.31   40.50
   2  -6   2  976.40   40.70
   2  -6   2  941.21   40.60
  -3   6  -2   27.90    4.10
  -3   6  -2   29.10    3.40
  -3   6  -2   38.60    1.80
  -3   6  -2   30.80    2.60
   3  -6   2   33.90    2.60
   3  -6   2   33.70    3.50
   3  -6   2   34.20    3.40
  -4   6  -2  610.94   25.40
  -4   6  -2  553.04   24.60
   4  -6   2  598.14   25.20
   4  -6   2  566.04   25.10
  -5   6  -2   87.99    5.70
  -5   6  -2   78.19    5.50
   5  -6   2   83.99    5.90
  -6   6  -2    2.10    1.50
   6  -6   2   -1.70    1.60
  -7   6  -2    1.30    1.70
   7  -6   2    0.90    2.40
  -8   6  -2    3.30    2.20
   8  -6   2   -2.20    2.70
  -9   6  -2   23.40    4.30
   9  -6   2   20.80    3.80
   9   5  -2   52.99    5.20
  -9  -5   2   54.99    7.40
   8   5  -2   35.30    4.10
  -8  -5   2   45.40    6.30
  -8  -5   2   37.20    5.00
   7   5  -2  154.68    8.20
  -7  -5   2  149.19    9.50
  -7  -5   2  159.98    7.90
   6   5  -2    5.20    1.80
  -6  -5   2    7.20    1.60
  -6  -5   2    6.70    2.70
  -6  -5   2    5.80    1.40
   5   5  -2  424.76   20.80
   5   5  -2  488.05   19.50
  -5  -5   2  433.66   21.90
  -5  -5   2  477.65   19.40
  -5  -5   2  465.45   19.70
   4   5  -2   50.39    5.20
   4   5  -2   48.30    3.40
   4   5  -2   53.79    3.60
  -4  -5   2   48.90    3.20
  -4  -5   2   45.00    4.80
  -4  -5   2   50.99    3.50
   3   5  -2  271.27   12.00
   3   5  -2  285.67   12.60
   3   5  -2  274.47   12.20
  -3  -5   2  274.57   12.20
  -3  -5   2  271.77   12.10
  -3  -5   2  259.17   12.90
   2   5  -2   50.39    3.10
   2   5  -2   55.19    3.70
   2   5  -2   53.19    3.70
  -2  -5   2   52.69    5.70
  -2  -5   2   54.49    4.10
  -2  -5   2   56.69    3.60
   1   5  -2  174.48    8.00
   1   5  -2  180.98    8.30
   1   5  -2  176.18    8.50
   1   5  -2  177.58    8.70
  -1  -5   2  177.78    8.40
  -1  -5   2  183.88    8.90
  -1  -5   2  180.08    8.40
  -1  -5   2  174.38    8.60
   0   5  -2  644.24   26.00
   0   5  -2  621.54   26.10
   0   5  -2  613.44   26.50
   0   5  -2  629.94   26.50
   0  -5   2  620.24   26.40
   0  -5   2  637.94   26.40
   0  -5   2  625.84   26.50
   0  -5   2  618.74   26.60
  -1   5  -2   65.89    3.70
  -1   5  -2   73.59    3.70
  -1   5  -2   71.69    3.70
  -1   5  -2   72.79    4.40
  -1   5  -2   67.29    4.40
   1  -5   2   80.59    4.10
   1  -5   2   70.89    4.50
   1  -5   2   67.59    4.30
   1  -5   2   69.89    4.20
  -2   5  -2 2684.13  107.19
  -2   5  -2 2571.14  105.99
  -2   5  -2 2632.64  107.09
  -2   5  -2 2641.34  106.49
   2  -5   2 2599.74  106.89
   2  -5   2 2718.13  107.09
   2  -5   2 2541.55  106.99
  -3   5  -2  285.27   12.70
  -3   5  -2  266.37   12.70
   3  -5   2  274.67   12.70
   3  -5   2  284.97   12.60
  -4   5  -2  185.18    9.00
  -4   5  -2  184.78    8.50
   4  -5   2  182.18    8.90
   4  -5   2  174.28    9.20
  -5   5  -2  120.89    6.40
   5  -5   2  132.99    6.90
   5  -5   2  122.29    6.80
  -6   5  -2    9.10    2.10
  -6   5  -2   13.10    2.50
   6  -5   2    9.30    2.40
   6  -5   2    8.50    1.80
  -7   5  -2  292.57   13.50
  -7   5  -2  267.97   13.00
   7  -5   2  248.88   15.50
   7  -5   2  291.77   12.70
  -8   5  -2   -0.70    2.00
   8  -5   2    0.20    2.50
  -9   5  -2    2.10    2.10
   9   4  -2   -1.70    2.30
  -9  -4   2   -3.40    3.20
   8   4  -2   33.90    4.20
  -8  -4   2   34.60    3.40
  -8  -4   2   35.40    5.50
   7   4  -2   25.70    3.30
  -7  -4   2   29.80    4.90
  -7  -4   2   30.80    2.90
   6   4  -2 1075.69   45.60
  -6  -4   2 1106.99   45.20
  -6  -4   2 1143.19   44.90
  -6  -4   2 1057.49   46.90
   5   4  -2    1.20    1.20
   5   4  -2   -0.90    1.30
  -5  -4   2    0.90    0.90
  -5  -4   2    2.80    1.10
   4   4  -2  243.38   10.50
   4   4  -2  235.78   10.60
   4   4  -2  240.58   11.10
  -4  -4   2  226.78   11.50
  -4  -4   2  239.48   10.50
  -4  -4   2  235.48   10.30
   3   4  -2 5173.98  211.08
   3   4  -2 5466.35  211.38
   3   4  -2 4898.51  210.98
  -3  -4   2 5369.96  211.08
  -3  -4   2 5179.58  210.98
  -3  -4   2 5254.37  211.78
   2   4  -2  197.98    9.20
   2   4  -2  197.78    9.30
   2   4  -2  210.88    9.00
   2   4  -2  199.38    9.20
  -2  -4   2  201.68    9.60
  -2  -4   2  198.38    9.30
  -2  -4   2  207.58    9.10
   1   4  -2 1215.08   49.80
   1   4  -2 1194.78   49.70
   1   4  -2 1171.18   49.90
   1   4  -2 1242.68   49.60
  -1  -4   2 1200.28   49.90
  -1  -4   2 1219.88   49.99
  -1  -4   2 1263.97   49.80
  -1  -4   2 1210.78   49.99
   0   4  -2 1021.40   43.20
   0   4  -2 1026.10   43.00
   0   4  -2  987.80   43.20
   0   4  -2 1093.59   42.80
   0   4  -2 1031.80   42.90
   0  -4   2 1092.09   43.20
   0  -4   2 1095.29   43.20
   0  -4   2 1052.79   43.20
   0  -4   2 1037.20   43.30
  -1   4  -2  634.04   26.70
  -1   4  -2  705.13   27.00
  -1   4  -2  636.84   26.90
  -1   4  -2  614.24   27.40
  -1   4  -2  662.13   27.50
   1  -4   2  641.64   27.40
   1  -4   2  675.23   27.30
   1  -4   2  666.33   27.40
  -2   4  -2 3515.45  141.59
  -2   4  -2 3540.25  142.09
  -2   4  -2 3457.95  141.99
   2  -4   2 3518.65  141.89
   2  -4   2 3356.66  141.89
   2  -4   2 3618.14  141.99
  -3   4  -2 1030.00   41.10
  -3   4  -2 1034.20   41.60
  -3   4  -2  957.90   41.50
   3  -4   2 1036.50   41.40
   3  -4   2  946.51   42.90
  -4   4  -2   10.10    1.60
   4  -4   2    7.40    1.40
   4  -4   2    6.90    1.40
  -5   4  -2  115.69    6.30
  -5   4  -2  115.79    5.90
   5  -4   2  111.19    6.10
   5  -4   2  118.09    6.00
  -6   4  -2  418.06   19.00
  -6   4  -2  451.95   19.10
   6  -4   2  420.46   19.00
   6  -4   2  452.65   18.90
  -7   4  -2    0.40    1.60
  -7   4  -2    0.20    1.90
  -8   4  -2    9.10    2.10
   8  -4   2   11.60    2.70
  -9   4  -2    0.60    1.90
   9  -4   2   -3.90    2.40
 -10   4  -2   -0.70    2.30
  10  -4   2   -1.00    3.00
 -10  -3   2   37.10    4.80
 -10  -3   2   29.90    4.30
  -9  -3   2  116.09    7.00
  -9  -3   2  118.29    8.70
  -8  -3   2   -0.70    1.70
  -8  -3   2    0.90    1.30
  -8  -3   2    3.60    2.80
  -7  -3   2  106.89    7.50
  -7  -3   2  107.09    6.30
  -7  -3   2  114.49    5.60
  -6  -3   2   81.59    5.40
  -6  -3   2   81.79    4.40
  -6  -3   2   82.69    4.10
   5   3  -2    6.00    1.10
   5   3  -2    3.60    1.60
  -5  -3   2    7.60    1.40
  -5  -3   2    5.70    1.10
  -5  -3   2    7.00    1.50
  -5  -3   2    4.50    2.00
   4   3  -2  766.62   32.00
   4   3  -2  758.32   32.20
   4   3  -2  754.52   31.60
  -4  -3   2  772.42   32.00
  -4  -3   2  820.22   31.70
  -4  -3   2  758.82   31.60
  -4  -3   2  751.92   32.70
   3   3  -2  694.53   28.80
   3   3  -2  697.23   28.80
   3   3  -2  690.73   29.10
  -3  -3   2  682.43   29.40
  -3  -3   2  679.93   28.70
  -3  -3   2  741.53   28.70
  -3  -3   2  689.03   28.80
   2   3  -2  955.50   40.00
   2   3  -2  979.80   39.80
   2   3  -2  937.01   39.90
   2   3  -2  951.80   40.00
  -2  -3   2 1048.20   39.90
  -2  -3   2  974.90   40.30
  -2  -3   2  951.80   39.90
   1   3  -2 1111.69   43.80
   1   3  -2 1071.99   43.90
   1   3  -2 1043.00   43.90
  -1  -3   2 1123.69   44.00
  -1  -3   2 1054.69   44.00
  -1  -3   2 1031.70   44.10
  -1  -3   2 1092.99   44.20
   0   3  -2 1447.66   59.09
   0   3  -2 1358.66   59.09
   0   3  -2 1435.06   58.79
   0   3  -2 1497.65   58.89
   0   3  -2 1491.05   58.79
   0  -3   2 1387.96   59.09
   0  -3   2 1535.15   59.09
   0  -3   2 1443.66   59.19
  -1   3  -2 1159.18   49.60
  -1   3  -2 1189.98   49.00
  -1   3  -2 1194.88   49.60
  -1   3  -2 1171.48   49.00
  -1   3  -2 1291.47   49.30
   1  -3   2 1306.57   49.60
   1  -3   2 1198.78   49.60
   1  -3   2 1186.48   49.60
  -2   3  -2  404.96   18.80
  -2   3  -2  446.56   18.90
  -2   3  -2  490.65   18.60
   2  -3   2  473.35   18.80
   2  -3   2  412.46   19.30
   2  -3   2  441.16   18.80
  -3   3  -2  608.54   26.60
  -3   3  -2  675.93   26.40
   3  -3   2  647.44   26.60
   3  -3   2  629.34   26.60
   3  -3   2  628.74   26.50
  -4   3  -2  249.68   11.50
  -4   3  -2  263.27   11.30
   4  -3   2  264.87   11.70
   4  -3   2  254.67   11.40
  -5   3  -2   14.00    1.90
  -5   3  -2   15.70    2.30
   5  -3   2   12.90    2.40
   5  -3   2   13.70    2.10
  -6   3  -2   14.00    2.70
   6  -3   2   10.10    1.40
   6  -3   2   11.00    2.30
   6  -3   2   17.30    2.60
  -7   3  -2    0.90    1.50
  -7   3  -2    3.80    1.60
   7  -3   2   -0.20    0.80
   7  -3   2   -0.60    1.60
  -8   3  -2    4.70    1.90
  -8   3  -2   -0.50    2.10
   8  -3   2    4.10    1.20
   8  -3   2    3.10    4.20
  -9   3  -2    5.10    2.30
   9  -3   2   -0.20    2.40
 -10   3  -2   -3.50    2.30
  10  -3   2    1.40    2.60
 -10  -2   2    1.30    2.50
 -10  -2   2    6.60    3.50
  -9  -2   2   26.10    3.80
  -9  -2   2   34.80    5.50
  -8  -2   2    3.50    1.20
  -8  -2   2    1.00    2.60
  -8  -2   2    4.40    1.80
  -7  -2   2   47.00    5.60
  -7  -2   2   63.49    3.40
  -7  -2   2   60.09    3.60
  -7  -2   2   66.69    4.50
   6   2  -2  393.56   17.80
  -6  -2   2  375.16   17.40
  -6  -2   2  412.66   16.70
  -6  -2   2  415.86   16.80
  -6  -2   2  395.66   18.10
   5   2  -2   63.89    4.00
   5   2  -2   66.19    3.50
  -5  -2   2   65.09    4.70
  -5  -2   2   65.09    4.00
  -5  -2   2   68.59    3.50
  -5  -2   2   67.79    3.40
   4   2  -2 2012.50   81.59
   4   2  -2 1973.70   82.09
  -4  -2   2 2100.59   81.69
  -4  -2   2 1968.80   81.69
  -4  -2   2 1992.10   81.59
  -4  -2   2 2029.10   81.99
  -4  -2   2 2023.10   82.49
   3   2  -2    1.80    0.60
   3   2  -2    2.20    0.70
   3   2  -2    2.20    0.80
  -3  -2   2    1.90    0.70
  -3  -2   2    1.70    1.10
   2   2  -2 6063.99  250.67
   2   2  -2 6144.29  250.77
  -2  -2   2 6445.66  251.07
   0   2  -2  310.17   12.60
   0   2  -2  291.47   12.90
   0  -2   2  300.47   12.90
   0  -2   2  310.77   12.70
   0  -2   2  310.87   12.90
  -1   2  -2 1998.10   81.69
  -1   2  -2 2013.40   81.69
  -1   2  -2 2022.30   81.19
   1  -2   2 2036.00   81.89
   1  -2   2 1950.10   81.69
   1  -2   2 2069.19   81.59
  -2   2  -2 3027.30  114.39
  -2   2  -2 2646.24  114.49
   2  -2   2 3043.20  114.59
   2  -2   2 2654.43  114.59
   2  -2   2 2782.02  114.49
  -3   2  -2  949.51   36.30
  -3   2  -2  826.72   36.30
  -3   2  -2  865.71   36.40
   3  -2   2  943.21   36.40
   3  -2   2  864.21   36.20
   3  -2   2  852.71   36.30
  -4   2  -2  127.39    6.20
  -4   2  -2  143.19    6.20
  -4   2  -2  117.89    6.20
   4  -2   2  134.59    6.10
   4  -2   2  138.19    6.40
   4  -2   2  134.39    5.70
   4  -2   2  137.49    5.80
  -5   2  -2  306.67   13.80
  -5   2  -2  324.57   13.90
   5  -2   2  305.97   13.40
   5  -2   2  326.77   14.00
   5  -2   2  322.97   13.50
   5  -2   2  334.77   13.50
  -6   2  -2    3.10    1.30
  -6   2  -2    2.30    1.10
   6  -2   2    0.40    1.20
   6  -2   2    1.80    0.90
   6  -2   2    1.40    1.20
  -7   2  -2   42.00    3.40
   7  -2   2   43.20    3.90
   7  -2   2   48.60    3.00
   7  -2   2   42.50    3.20
  -8   2  -2   26.30    3.10
   8  -2   2   23.70    4.70
   8  -2   2   21.30    2.90
  -9   2  -2   32.40    4.10
   9  -2   2   31.60    4.70
 -10   2  -2    3.50    2.50
  10  -2   2    2.20    2.70
 -10  -1   2   29.50    4.60
 -10  -1   2   29.90    5.70
  -9  -1   2   24.60    3.80
  -9  -1   2   23.50    3.80
   8   1  -2   78.29    4.20
  -8  -1   2   60.69    6.30
  -8  -1   2   67.79    5.00
   7   1  -2  304.37   12.20
  -7  -1   2  258.27   12.90
  -7  -1   2  285.17   13.50
  -7  -1   2  275.77   12.10
   6   1  -2  116.19    6.10
  -6  -1   2  116.19    5.30
  -6  -1   2  112.79    6.60
  -6  -1   2  122.49    5.30
  -6  -1   2   97.79    5.90
   5   1  -2    2.40    1.00
   5   1  -2    3.70    0.70
  -5  -1   2    4.30    0.70
  -5  -1   2    2.10    1.10
  -5  -1   2    5.80    1.60
   4   1  -2  735.83   31.00
   4   1  -2  747.33   30.60
  -4  -1   2  762.02   30.70
  -4  -1   2  762.12   31.10
  -4  -1   2  758.12   31.40
  -4  -1   2  726.83   30.60
   3   1  -2    2.40    0.60
   3   1  -2    2.20    0.70
  -3  -1   2    1.90    0.60
  -3  -1   2    2.30    0.80
  -3  -1   2    2.50    0.60
  -3  -1   2    3.20    1.10
   2   1  -2 2067.89   87.89
   2   1  -2 2181.58   88.09
   2   1  -2 2093.99   87.89
  -2  -1   2 2328.17   88.09
  -2  -1   2 2120.69   88.39
  -2  -1   2 2322.57   88.29
  -2  -1   2 2110.59   87.89
   0   1  -2  676.33   30.10
   0   1  -2  715.43   30.10
   0   1  -2  780.72   30.00
   0  -1   2  777.42   30.00
   0  -1   2  744.83   30.10
   0  -1   2  740.43   30.10
  -1   1  -2 3382.76  136.69
   1  -1   2 3320.47  136.69
   1  -1   2 3438.16  136.59
  -2   1  -2 4286.87  172.38
  -2   1  -2 4194.08  172.18
  -2   1  -2 4122.39  172.38
   2  -1   2 4298.37  172.28
   2  -1   2 4119.09  172.38
   2  -1   2 4624.44  172.58
  -3   1  -2 3702.03  145.19
  -3   1  -2 3427.96  145.09
  -3   1  -2 3543.05  145.09
   3  -1   2 3745.33  145.39
   3  -1   2 3596.44  144.89
   3  -1   2 3511.15  144.99
   3  -1   2 3689.83  144.99
   3  -1   2 3513.75  144.99
  -4   1  -2  635.34   26.60
  -4   1  -2  584.74   26.60
  -4   1  -2  699.53   26.80
  -4   1  -2  679.13   26.90
   4  -1   2  645.74   26.70
   4  -1   2  668.23   27.00
   4  -1   2  627.34   26.70
  -5   1  -2  796.22   32.70
  -5   1  -2  825.12   32.50
  -5   1  -2  759.42   32.30
   5  -1   2  762.82   32.40
   5  -1   2  801.62   32.80
  -6   1  -2  111.29    5.30
  -6   1  -2  115.39    5.50
  -6   1  -2  112.29    5.80
   6  -1   2  111.59    5.90
   6  -1   2  109.29    5.50
  -7   1  -2  169.58    7.80
  -7   1  -2  156.18    8.20
   7  -1   2  162.28    8.20
   7  -1   2  164.98    7.70
  -8   1  -2    0.80    1.60
  -8   1  -2    2.90    1.70
   8  -1   2   -0.40    2.40
   8  -1   2    2.90    1.50
  -9   1  -2  178.38    9.90
   9  -1   2  195.08   10.10
   9  -1   2  199.28   10.40
   9  -1   2  201.48    9.80
 -10   1  -2   13.90    2.60
  10  -1   2   14.50    3.00
 -10   0   2  116.49    7.70
 -10   0   2  134.79    8.20
  -9   0   2   68.19    6.60
  -9   0   2   67.59    5.20
   8   0  -2  194.28    8.30
  -8   0   2  178.78   10.10
  -8   0   2  166.38    9.10
  -8   0   2  177.38    9.60
   7   0  -2    3.00    1.50
   7   0  -2   -0.30    1.10
  -7   0   2    0.30    1.90
  -7   0   2    2.20    1.20
  -7   0   2    1.60    1.40
   6   0  -2  667.73   27.40
   6   0  -2  731.73   27.50
   6   0  -2  650.33   27.90
  -6   0   2  654.03   28.40
  -6   0   2  628.94   28.10
   5   0  -2 1355.46   56.99
   5   0  -2 1358.86   56.59
  -5   0   2 1447.56   56.79
  -5   0   2 1426.36   57.39
  -5   0   2 1384.66   57.19
   4   0  -2   46.20    2.70
   4   0  -2   43.70    2.70
  -4   0   2   47.10    2.60
  -4   0   2   46.50    2.80
  -4   0   2   46.30    3.10
  -4   0   2   46.60    2.50
   3   0  -2 2181.48   93.29
   3   0  -2 2212.98   93.19
   3   0  -2 2344.87   93.49
  -3   0   2 2322.77   93.29
  -3   0   2 2380.46   93.49
  -3   0   2 2186.38   93.19
  -3   0   2 2512.15   93.59
   0   0   2 2884.11  116.39
  -1   0  -2    6.80    0.70
  -1   0  -2    5.20    0.80
   1   0   2    6.30    0.70
   1   0   2    6.60    0.70
  -2   0  -2  713.93   26.90
  -2   0  -2  630.84   26.50
  -2   0  -2  633.34   26.60
   2   0   2  663.93   26.70
   2   0   2  638.14   26.60
   2   0   2  643.04   26.50
  -3   0  -2  150.18    6.50
  -3   0  -2  126.19    6.40
  -3   0  -2  150.58    6.60
  -3   0  -2  151.18    6.40
   3   0   2  138.99    6.40
  -4   0  -2 2574.74  103.19
  -4   0  -2 2647.34  103.09
  -4   0  -2 2472.45  102.89
   4   0   2 2472.95  102.99
  -5   0  -2  126.39    6.00
  -5   0  -2  125.79    6.10
  -5   0  -2  124.39    6.00
   5   0   2  114.79    6.00
  -6   0  -2   28.80    2.70
  -6   0  -2   27.40    2.60
  -6   0  -2   30.00    2.80
   6   0   2   31.40    2.80
  -7   0  -2   63.99    4.30
   7   0   2   64.79    4.30
   7   0   2   58.19    4.40
  -8   0  -2  449.26   20.60
  -8   0  -2  415.76   19.20
   8   0   2  447.16   19.30
  -9   0  -2   30.70    4.50
  -9   0  -2   27.60    3.70
   9   0   2   30.70    4.30
 -10   0  -2   31.80    4.00
  10   0   2   32.00    4.80
 -10   1   2   92.09    6.60
  -9   1   2    3.70    2.20
  -9   1   2    3.80    2.60
   8  -1  -2   26.80    2.80
  -8   1   2   19.20    3.80
  -8   1   2   32.20    3.40
  -8   1   2   17.70    3.30
   7  -1  -2   24.40    2.60
   7  -1  -2   16.50    2.60
  -7   1   2   21.10    2.50
  -7   1   2   19.40    3.10
  -7   1   2   18.00    2.80
   6  -1  -2   63.79    3.60
   6  -1  -2   61.19    3.40
   6  -1  -2   64.19    3.50
  -6   1   2   61.09    3.80
  -6   1   2   64.99    4.10
  -6   1   2   57.29    4.10
   5  -1  -2  199.28    8.70
   5  -1  -2  189.98    8.80
  -5   1   2  208.18    9.20
  -5   1   2  193.58    9.10
  -5   1   2  201.68    8.90
   3  -1  -2  183.58    8.10
   3  -1  -2  181.98    7.90
   3  -1  -2  182.28    8.10
  -3   1   2  173.38    8.00
  -3   1   2  193.88    8.10
   2  -1  -2  733.73   29.50
   2  -1  -2  752.62   29.70
   2  -1  -2  638.84   30.00
  -2   1   2  720.73   29.70
  -2   1   2  781.72   29.70
  -2   1   2  709.93   29.70
  -2   1   2  715.23   29.50
   1  -1  -2 1729.93   71.29
   1  -1  -2 1821.42   71.59
   1  -1  -2 1744.83   71.49
  -1   1   2 1802.32   71.39
  -1   1   2 1706.33   71.49
  -1   1   2 1769.32   71.49
   0  -1  -2  295.77   12.40
   0  -1  -2  304.57   12.30
   0  -1  -2  297.97   12.30
   0   1   2  274.77   12.80
   0   1   2  311.67   12.20
   0   1   2  296.87   12.30
  -1  -1  -2 3070.09  123.29
  -1  -1  -2 2880.21  123.29
  -1  -1  -2 3152.68  123.39
   1   1   2 3123.89  123.29
   1   1   2 3055.69  123.29
  -2  -1  -2 1756.02   67.59
  -2  -1  -2 1833.62   67.59
  -2  -1  -2 1662.73   67.09
  -2  -1  -2 1660.73   67.09
  -2  -1  -2 1601.14   67.39
   2   1   2 1612.64   67.09
   2   1   2 1548.45   66.99
   2   1   2 1601.54   67.39
  -3  -1  -2  894.11   37.20
  -3  -1  -2  943.71   37.20
  -3  -1  -2  944.61   36.90
  -3  -1  -2  829.72   37.00
  -4  -1  -2  473.35   20.40
  -4  -1  -2  468.55   20.70
  -4  -1  -2  499.75   20.40
  -4  -1  -2  502.05   20.10
   4   1   2  467.25   20.50
  -5  -1  -2    3.90    1.00
  -5  -1  -2    3.70    1.20
  -5  -1  -2    3.40    1.40
   5   1   2    5.20    1.30
  -6  -1  -2  305.27   13.50
  -6  -1  -2  296.37   13.30
  -6  -1  -2  302.97   13.60
   6   1   2  303.27   13.60
  -7  -1  -2   -1.40    1.50
  -7  -1  -2    0.00    1.90
  -7  -1  -2   -0.10    1.50
   7   1   2    0.70    1.80
  -8  -1  -2   44.20    4.40
  -8  -1  -2   46.70    4.00
  -8  -1  -2   54.89    5.30
  -9  -1  -2    3.80    1.90
  -9  -1  -2   -3.20    2.50
   9   1   2    1.70    2.30
 -10  -1  -2   23.00    3.30
 -10  -1  -2   27.10    3.90
  10   1   2   22.10    3.80
 -10   2   2    9.80    2.90
  -9   2   2   30.20    4.00
   8  -2  -2    5.70    2.20
   8  -2  -2   -0.50    1.60
  -8   2   2   -2.40    2.00
  -8   2   2    2.30    1.80
  -8   2   2   -0.30    1.80
   7  -2  -2    8.40    1.40
   7  -2  -2    9.20    1.50
   7  -2  -2    6.20    1.50
  -7   2   2    8.70    1.50
  -7   2   2    9.10    1.90
  -7   2   2    8.70    1.90
   6  -2  -2  153.18    7.10
   6  -2  -2  163.58    7.10
   6  -2  -2  160.68    7.20
  -6   2   2  157.48    7.40
  -6   2   2  130.69    7.60
  -6   2   2  157.08    7.50
   5  -2  -2  157.98    7.20
   5  -2  -2  152.88    7.10
  -5   2   2  157.58    7.50
  -5   2   2  166.68    7.40
  -5   2   2  154.98    7.50
   4  -2  -2  643.54   26.50
   4  -2  -2  645.64   26.90
  -4   2   2  662.73   26.90
  -4   2   2  607.34   26.80
  -4   2   2  669.03   27.00
   3  -2  -2    2.30    0.80
   3  -2  -2    2.00    0.90
  -3   2   2    2.10    0.80
  -3   2   2    2.20    0.70
   2  -2  -2    0.70    0.60
   2  -2  -2    0.50    0.60
  -2   2   2    0.70    0.60
  -2   2   2    1.40    0.60
  -2   2   2    0.30    0.60
  -2   2   2    0.80    0.60
   1  -2  -2 4846.52  196.98
   1  -2  -2 4875.01  196.88
  -1   2   2 4915.61  196.88
   0  -2  -2 3314.67  134.29
   0  -2  -2 3268.07  134.39
   0  -2  -2 3214.68  134.39
   0   2   2 3366.46  134.39
   0   2   2 3549.74  134.69
   0   2   2 3249.18  134.59
  -1  -2  -2  785.62   30.40
  -1  -2  -2  721.63   30.30
  -1  -2  -2  658.93   30.20
  -1  -2  -2  784.52   30.40
   1   2   2  743.23   30.20
   1   2   2  736.83   30.10
  -2  -2  -2  299.37   13.20
  -2  -2  -2  305.77   12.90
  -2  -2  -2  319.27   13.30
   2   2   2  309.07   12.90
   2   2   2  312.97   12.80
  -3  -2  -2  220.28    9.20
  -3  -2  -2  234.98    9.40
  -3  -2  -2  208.18    9.80
  -3  -2  -2  223.08    9.80
  -3  -2  -2  215.48    9.30
  -4  -2  -2  514.15   22.60
  -4  -2  -2  512.25   22.70
  -4  -2  -2  559.74   22.20
  -4  -2  -2  543.85   22.50
  -5  -2  -2  324.07   14.10
  -5  -2  -2  310.87   14.30
  -5  -2  -2  320.27   13.70
   5   2   2  311.37   14.10
  -6  -2  -2  188.28    8.90
  -6  -2  -2  184.48    9.20
  -6  -2  -2  194.28    9.60
   6   2   2  195.78    9.50
  -7  -2  -2  354.96   16.20
  -7  -2  -2  361.26   16.00
  -7  -2  -2  370.16   17.00
  -8  -2  -2  286.27   13.70
  -8  -2  -2  279.57   13.20
  -8  -2  -2  279.07   13.00
  -9  -2  -2  143.59    8.60
  -9  -2  -2  143.09    7.80
  -9  -2  -2  136.59    7.80
 -10   3   2   30.30    4.90
  -9   3   2   85.99    6.10
   8  -3  -2   24.30    3.10
   8  -3  -2   16.60    3.00
  -8   3   2   17.00    3.20
  -8   3   2   16.90    2.90
   7  -3  -2  136.89    6.60
   7  -3  -2  128.19    6.30
   7  -3  -2  138.59    6.50
  -7   3   2  129.99    7.10
  -7   3   2  138.89    6.60
  -7   3   2  117.59    7.10
   6  -3  -2    1.20    1.20
   6  -3  -2    2.40    1.30
  -6   3   2   -1.20    1.30
  -6   3   2    2.20    1.50
  -6   3   2    1.80    1.40
   5  -3  -2   16.60    1.70
   5  -3  -2   19.90    2.40
   5  -3  -2   16.10    2.20
  -5   3   2   20.20    2.60
  -5   3   2   19.10    2.20
   4  -3  -2  638.44   26.50
   4  -3  -2  673.53   26.30
   4  -3  -2  631.64   26.10
  -4   3   2  595.74   26.60
  -4   3   2  635.04   26.80
  -4   3   2  634.64   26.50
   3  -3  -2  200.38    9.20
   3  -3  -2  201.68    8.50
   3  -3  -2  195.28    8.90
   3  -3  -2  208.68    8.80
  -3   3   2  184.98    9.20
  -3   3   2  198.38    9.10
  -3   3   2  198.18    8.80
   2  -3  -2    4.40    1.10
   2  -3  -2    2.40    0.90
   2  -3  -2    6.20    1.00
  -2   3   2    3.80    0.80
  -2   3   2    4.00    1.00
  -2   3   2    2.00    0.90
   1  -3  -2   62.49    3.20
   1  -3  -2   60.69    3.00
   1  -3  -2   51.69    3.20
   1  -3  -2   55.99    3.40
  -1   3   2   65.39    3.10
  -1   3   2   51.79    3.30
  -1   3   2   53.49    3.20
  -1   3   2   64.39    3.00
   0  -3  -2 1327.07   56.89
   0  -3  -2 1374.46   56.99
   0  -3  -2 1460.65   56.99
   0  -3  -2 1382.26   56.79
   0   3   2 1400.06   56.99
   0   3   2 1484.15   56.89
   0   3   2 1347.47   56.89
  -1  -3  -2 2339.67   89.99
  -1  -3  -2 2200.18   89.69
  -1  -3  -2 2141.29   89.79
  -1  -3  -2 2235.58   89.89
   1   3   2 2119.19   89.59
   1   3   2 2240.28   89.99
  -2  -3  -2  132.69    6.40
  -2  -3  -2  126.09    6.00
  -2  -3  -2  133.79    6.10
  -2  -3  -2  130.89    6.30
   2   3   2  142.99    5.90
   2   3   2  133.59    6.10
   2   3   2  132.79    5.90
  -3  -3  -2  569.04   24.30
  -3  -3  -2  598.44   24.30
  -3  -3  -2  570.24   24.90
  -3  -3  -2  579.14   24.80
  -3  -3  -2  581.24   24.70
   3   3   2  599.74   24.00
   3   3   2  618.94   24.40
  -4  -3  -2  277.27   13.10
  -4  -3  -2  288.57   13.00
  -4  -3  -2  294.87   12.20
  -4  -3  -2  282.27   12.80
   4   3   2  298.67   12.40
  -5  -3  -2  643.14   28.40
  -5  -3  -2  671.03   27.60
  -5  -3  -2  661.53   28.10
   5   3   2  652.23   28.30
   5   3   2  689.23   27.90
  -6  -3  -2  540.25   24.20
  -6  -3  -2  562.44   24.80
  -6  -3  -2  587.14   23.90
  -7  -3  -2   38.50    4.30
  -7  -3  -2   45.60    4.00
  -7  -3  -2   46.00    4.80
  -8  -3  -2   38.30    3.90
  -8  -3  -2   37.90    3.70
  -8  -3  -2   48.60    5.00
  -9  -3  -2    1.10    2.00
  -9  -3  -2    1.70    2.10
  -9  -3  -2   -0.30    3.20
 -10   4   2   12.30    3.10
  -9   4   2   -0.50    2.10
   8  -4  -2  139.29    6.40
   8  -4  -2  113.39    6.60
  -8   4   2  132.59    7.60
   7  -4  -2  112.09    5.40
   7  -4  -2  110.99    5.90
  -7   4   2  114.79    6.60
  -7   4   2  104.19    6.30
   6  -4  -2   94.19    4.80
   6  -4  -2  104.49    5.60
   6  -4  -2  103.59    5.30
  -6   4   2   89.79    6.30
   5  -4  -2  117.39    5.30
   5  -4  -2   98.89    6.10
   5  -4  -2  117.69    5.70
  -5   4   2  112.79    6.00
  -5   4   2  115.99    6.40
   4  -4  -2  102.59    5.10
   4  -4  -2   96.09    5.30
   4  -4  -2   95.89    4.70
  -4   4   2   98.79    5.40
  -4   4   2   97.99    5.10
   3  -4  -2 1778.02   74.89
   3  -4  -2 1924.21   75.19
   3  -4  -2 1859.01   75.69
  -3   4   2 1879.71   75.69
  -3   4   2 1832.12   74.89
  -3   4   2 1778.72   75.49
  -3   4   2 1877.11   75.19
   2  -4  -2  225.48   10.90
   2  -4  -2  216.18   10.70
   2  -4  -2  242.18   10.40
   2  -4  -2  256.37   10.70
  -2   4   2  237.88   11.00
  -2   4   2  264.97   10.30
  -2   4   2  230.78   10.90
  -2   4   2  248.88   10.40
   1  -4  -2  136.79    6.80
   1  -4  -2  149.29    6.70
   1  -4  -2  150.18    6.80
   1  -4  -2  136.09    7.00
  -1   4   2  139.49    7.00
  -1   4   2  154.78    6.40
  -1   4   2  152.28    6.60
  -1   4   2  134.79    6.90
   0  -4  -2   96.79    4.90
   0  -4  -2   99.49    4.90
   0  -4  -2   96.59    4.90
   0  -4  -2   91.79    5.00
   0  -4  -2   92.89    5.00
   0   4   2  100.99    5.00
   0   4   2   95.79    5.10
   0   4   2  102.59    4.50
  -1  -4  -2    0.90    0.90
  -1  -4  -2    0.00    0.90
  -1  -4  -2    0.70    0.90
  -1  -4  -2    0.00    1.00
   1   4   2    2.10    0.70
   1   4   2    0.00    0.70
   1   4   2   -0.40    1.00
  -2  -4  -2 2160.18   84.19
  -2  -4  -2 2032.10   84.39
  -2  -4  -2 1978.70   84.49
  -2  -4  -2 2029.10   84.49
  -2  -4  -2 2071.89   84.49
   2   4   2 2054.69   83.99
   2   4   2 2157.38   83.89
  -3  -4  -2    7.10    1.50
  -3  -4  -2    5.00    1.30
  -3  -4  -2    4.50    1.50
  -3  -4  -2    5.70    1.10
   3   4   2    7.50    1.30
   3   4   2    6.20    1.00
  -4  -4  -2  183.48    8.90
  -4  -4  -2  188.18    9.40
  -4  -4  -2  190.58    8.40
  -4  -4  -2  176.18    9.30
   4   4   2  197.78    8.40
  -5  -4  -2  106.49    6.90
  -5  -4  -2  105.99    6.20
   5   4   2  121.29    5.70
  -6  -4  -2  292.37   14.80
  -6  -4  -2  297.87   14.50
   6   4   2  312.47   13.40
  -7  -4  -2   13.10    2.90
  -7  -4  -2   12.40    2.30
   7   4   2   18.30    3.10
  -8  -4  -2   65.79    5.00
  -8  -4  -2   62.09    6.20
   8   4   2   67.29    4.80
  -9  -4  -2   51.39    6.20
  -9  -4  -2   59.79    5.30
   9   4   2   65.89    5.20
  -9   5   2    0.30    2.50
   8  -5  -2   68.89    4.30
   8  -5  -2   72.79    5.10
  -8   5   2   67.69    5.40
   7  -5  -2   47.40    3.10
   7  -5  -2   44.10    4.20
  -7   5   2   43.80    4.10
   6  -5  -2  529.55   23.10
   6  -5  -2  541.35   22.80
   6  -5  -2  538.55   22.30
  -6   5   2  563.64   23.70
  -6   5   2  500.75   23.10
   5  -5  -2 1573.34   63.49
   5  -5  -2 1571.84   64.29
   5  -5  -2 1546.35   63.99
  -5   5   2 1635.34   64.79
  -5   5   2 1478.75   64.09
   4  -5  -2 1182.88   47.70
   4  -5  -2 1171.18   48.20
  -4   5   2 1109.29   47.70
  -4   5   2 1193.18   48.70
  -4   5   2 1183.78   48.20
   3  -5  -2  311.77   13.30
   3  -5  -2  308.87   13.70
   3  -5  -2  296.17   13.90
   3  -5  -2  308.37   15.50
  -3   5   2  300.27   14.00
  -3   5   2  335.27   13.10
  -3   5   2  312.37   13.50
  -3   5   2  314.17   14.10
   2  -5  -2  519.65   23.50
   2  -5  -2  552.14   23.40
   2  -5  -2  560.74   23.80
   2  -5  -2  549.35   23.00
  -2   5   2  540.05   23.70
  -2   5   2  563.54   23.10
  -2   5   2  535.35   23.60
  -2   5   2  593.24   22.90
   1  -5  -2  165.78    8.00
   1  -5  -2  159.28    8.10
   1  -5  -2  165.58    8.20
   1  -5  -2  172.88    7.80
  -1   5   2  165.68    8.20
  -1   5   2  175.18    7.70
  -1   5   2  172.38    7.50
  -1   5   2  163.88    8.10
   0  -5  -2 1467.35   59.79
   0  -5  -2 1491.05   60.19
   0  -5  -2 1466.25   60.09
   0  -5  -2 1401.86   59.79
   0  -5  -2 1468.35   59.89
   0   5   2 1491.35   59.29
   0   5   2 1424.96   59.89
  -1  -5  -2    4.70    1.30
  -1  -5  -2   11.70    2.30
  -1  -5  -2    6.90    1.50
   1   5   2    8.50    1.30
  -2  -5  -2  112.69    6.00
  -2  -5  -2  115.79    6.30
  -2  -5  -2  114.59    6.20
  -2  -5  -2  116.49    6.10
   2   5   2  119.09    5.30
   2   5   2  113.39    5.70
  -3  -5  -2    5.70    1.80
  -3  -5  -2    7.20    1.30
  -3  -5  -2    6.60    1.90
  -3  -5  -2    6.30    1.60
   3   5   2    5.00    1.10
   3   5   2    6.80    1.10
  -4  -5  -2   -1.30    1.90
  -4  -5  -2   -0.20    1.10
   4   5   2   -1.60    1.00
  -5  -5  -2   22.90    2.80
  -5  -5  -2   24.40    3.60
  -5  -5  -2   20.70    3.90
   5   5   2   25.30    2.60
  -6  -5  -2    4.60    1.90
  -6  -5  -2    3.40    2.40
   6   5   2    2.70    1.90
  -7  -5  -2    9.70    2.20
  -7  -5  -2   10.00    3.10
   7   5   2   12.00    2.30
  -8  -5  -2    9.80    2.30
  -8  -5  -2    6.40    3.00
   8   5   2    7.50    2.20
  -9   6   2    6.60    3.00
   8  -6  -2   -2.00    2.40
  -8   6   2   -1.80    2.10
   7  -6  -2   30.60    4.10
   7  -6  -2   29.50    2.80
  -7   6   2   28.70    3.80
   6  -6  -2    0.30    2.00
   6  -6  -2    2.70    1.90
   6  -6  -2    2.80    1.10
  -6   6   2   -0.70    2.10
  -6   6   2    3.60    1.70
   5  -6  -2  398.26   17.20
   5  -6  -2  381.06   16.20
   5  -6  -2  381.36   16.90
  -5   6   2  395.96   17.50
  -5   6   2  346.57   16.90
   4  -6  -2  794.32   34.00
   4  -6  -2  820.72   33.50
   4  -6  -2  811.22   34.30
  -4   6   2  761.32   33.80
  -4   6   2  818.62   34.60
  -4   6   2  852.81   33.10
   3  -6  -2  359.36   16.40
   3  -6  -2  372.06   15.90
   3  -6  -2  355.76   16.50
  -3   6   2  395.86   15.60
  -3   6   2  363.76   16.70
  -3   6   2  365.86   16.00
  -3   6   2  377.16   16.80
   2  -6  -2  765.92   31.60
   2  -6  -2  756.12   32.40
   2  -6  -2  769.72   32.40
   2  -6  -2  751.82   32.00
  -2   6   2  716.63   32.10
  -2   6   2  769.12   32.40
  -2   6   2  781.72   31.40
  -2   6   2  766.62   31.60
   1  -6  -2  193.08    9.50
   1  -6  -2  189.38    9.40
   1  -6  -2  201.98    9.20
   1  -6  -2  195.28    9.60
  -1   6   2  206.28    8.90
  -1   6   2  204.48    9.10
  -1   6   2  189.88    9.60
   0  -6  -2  371.06   16.50
   0  -6  -2  368.36   16.30
   0  -6  -2  366.16   16.60
   0  -6  -2  391.26   16.50
   0   6   2  374.26   15.80
   0   6   2  369.26   16.60
  -1  -6  -2   24.30    3.00
  -1  -6  -2   27.10    3.30
  -1  -6  -2   22.40    3.00
  -1  -6  -2   23.40    3.00
   1   6   2   26.80    2.10
  -2  -6  -2   99.69    5.70
  -2  -6  -2   89.19    5.60
  -2  -6  -2   93.09    5.80
  -2  -6  -2  102.19    6.50
   2   6   2   97.49    4.70
   2   6   2   94.19    5.30
  -3  -6  -2   33.80    3.60
  -3  -6  -2   29.20    3.20
  -3  -6  -2   27.50    4.70
   3   6   2   34.40    2.50
   3   6   2   33.40    2.90
  -4  -6  -2   12.50    2.20
  -4  -6  -2   14.00    2.70
  -4  -6  -2   11.40    2.60
   4   6   2   15.50    2.10
  -5  -6  -2    1.10    1.70
  -5  -6  -2    4.20    1.80
  -5  -6  -2    4.00    2.50
   5   6   2   -1.00    1.50
  -6  -6  -2    1.30    2.80
  -6  -6  -2    2.50    1.90
   6   6   2    3.50    1.80
  -7  -6  -2   13.70    2.60
  -7  -6  -2   17.00    3.30
   7   6   2   12.90    2.30
  -8  -6  -2   13.20    3.60
  -8  -6  -2   13.70    2.70
   8   6   2   12.60    2.70
  -9   7   2   -1.10    2.80
  -8   7   2   22.80    4.30
   7  -7  -2   29.60    5.00
   7  -7  -2   26.60    3.30
  -7   7   2   22.60    3.80
   6  -7  -2   34.50    3.20
  -6   7   2   30.50    3.70
   5  -7  -2    6.00    2.30
   5  -7  -2    5.20    1.40
  -5   7   2    5.30    1.90
   4  -7  -2 3424.46  138.99
   4  -7  -2 3306.67  139.29
   4  -7  -2 3469.45  139.59
  -4   7   2 3689.73  140.29
  -4   7   2 3563.94  138.29
  -4   7   2 3076.59  140.69
   3  -7  -2  711.83   29.10
   3  -7  -2  691.83   29.80
   3  -7  -2  686.13   29.70
  -3   7   2  640.84   29.10
  -3   7   2  734.53   28.70
  -3   7   2  727.83   32.40
  -3   7   2  662.33   30.00
   2  -7  -2   -0.30    1.70
   2  -7  -2    1.90    1.80
   2  -7  -2    2.80    1.40
   2  -7  -2    2.80    1.90
  -2   7   2    1.70    1.10
  -2   7   2    1.00    1.80
  -2   7   2    0.60    1.30
   1  -7  -2    1.00    1.70
   1  -7  -2    3.80    1.60
   1  -7  -2    0.10    1.50
  -1   7   2    1.50    1.20
  -1   7   2    2.10    1.70
  -1   7   2    0.90    1.20
   0  -7  -2    2.80    1.60
   0  -7  -2    3.50    1.80
   0  -7  -2    5.30    1.70
   0   7   2    5.10    1.30
   0   7   2    5.20    1.80
  -1  -7  -2  218.18   11.40
  -1  -7  -2  241.08   11.20
  -1  -7  -2  217.18   11.00
   1   7   2  226.48   11.00
   1   7   2  231.18   10.10
  -2  -7  -2  486.65   21.50
  -2  -7  -2  467.55   22.80
  -2  -7  -2  438.66   23.50
   2   7   2  508.15   20.40
   2   7   2  511.15   21.00
  -3  -7  -2   80.19    5.30
  -3  -7  -2   73.89    5.80
  -3  -7  -2   74.69    5.40
   3   7   2   74.69    4.30
   3   7   2   85.79    5.70
  -4  -7  -2  183.78   10.30
  -4  -7  -2  189.08    9.90
  -4  -7  -2  213.48    9.50
   4   7   2  178.18    8.90
  -5  -7  -2   -0.30    2.60
  -5  -7  -2    1.10    1.80
   5   7   2   -0.80    1.90
  -6  -7  -2   -0.20    2.70
  -6  -7  -2    0.70    2.10
   6   7   2    0.40    1.80
  -7  -7  -2   20.50    4.10
  -7  -7  -2   28.40    5.70
   7   7   2   16.00    2.70
   8  -8  -2   16.00    4.70
  -8   8   2   10.00    3.10
   7  -8  -2   -2.60    2.90
  -7   8   2    2.10    2.30
   6  -8  -2    6.10    2.70
   6  -8  -2    4.80    2.00
  -6   8   2    6.40    2.00
   5  -8  -2  128.09    7.90
   5  -8  -2  130.99    7.10
  -5   8   2  149.79   11.80
  -5   8   2  122.69    7.20
   4  -8  -2  139.29    7.50
   4  -8  -2  142.09    8.40
   4  -8  -2  137.69    8.50
  -4   8   2  153.08    6.40
  -4   8   2  122.59    7.40
   3  -8  -2    7.50    2.60
   3  -8  -2    0.50    1.90
   3  -8  -2    6.10    2.80
  -3   8   2    3.20    1.40
  -3   8   2    2.10    2.00
   2  -8  -2  328.07   15.90
   2  -8  -2  352.66   15.70
  -2   8   2  338.17   14.90
  -2   8   2  333.57   15.10
  -2   8   2  349.07   16.10
   1  -8  -2  311.37   14.10
   1  -8  -2  287.17   13.90
  -1   8   2  288.97   14.00
  -1   8   2  273.47   12.90
  -1   8   2  290.27   13.10
   0  -8  -2   11.60    2.40
   0  -8  -2    5.10    2.30
   0  -8  -2    7.90    2.00
   0   8   2    9.00    2.30
  -1  -8  -2    8.40    2.00
  -1  -8  -2   10.40    2.60
  -1  -8  -2    7.60    2.20
   1   8   2    9.50    1.70
   1   8   2    8.40    2.40
  -2  -8  -2    7.30    2.50
  -2  -8  -2    4.40    2.00
  -2  -8  -2    3.20    2.40
   2   8   2    3.50    1.60
   2   8   2    5.30    1.80
  -3  -8  -2   28.50    4.00
  -3  -8  -2   37.60    4.70
   3   8   2   26.30    3.20
  -4  -8  -2    3.50    2.20
  -4  -8  -2    0.50    2.50
   4   8   2    0.60    1.70
  -5  -8  -2   35.10    4.60
  -5  -8  -2   31.50    5.20
   5   8   2   38.60    3.50
  -6  -8  -2   10.60    3.30
  -6  -8  -2   11.10    2.60
   6   8   2   17.20    3.30
   7  -9  -2  150.18    9.10
  -7   9   2  141.89    8.50
   6  -9  -2   39.60    5.60
  -6   9   2   41.10    4.30
   5  -9  -2   19.30    3.40
  -5   9   2   21.70    4.20
   4  -9  -2  151.68    9.10
  -4   9   2  177.78    7.40
  -4   9   2  146.29    8.30
   3  -9  -2 1110.79   47.60
  -3   9   2 1210.58   46.50
  -3   9   2 1061.79   46.90
   2  -9  -2  184.28   10.50
  -2   9   2  204.08   11.10
  -2   9   2  202.88    9.70
  -2   9   2  192.38    9.40
   1  -9  -2    1.00    2.50
  -1   9   2    0.40    1.70
  -1   9   2    3.30    2.40
  -1   9   2    1.70    2.10
   0  -9  -2  300.87   15.40
   0  -9  -2  254.77   12.70
   0  -9  -2  247.98   13.00
   0   9   2  252.97   12.10
  -1  -9  -2   24.70    4.10
  -1  -9  -2   23.50    4.30
   1   9   2   28.40    3.30
  -2  -9  -2    9.00    2.70
  -2  -9  -2    9.30    2.90
   2   9   2   11.80    2.10
  -3  -9  -2   90.49    7.00
  -3  -9  -2  105.79    7.60
   3   9   2   96.69    5.60
  -4  -9  -2   15.00    2.90
  -4  -9  -2   17.20    3.50
   4   9   2   19.10    3.20
  -5  -9  -2    0.50    3.10
   5   9   2   -1.30    1.90
  -6  -9  -2   65.99    8.40
   6 -10  -2   25.50    4.50
  -6  10   2   30.10    4.30
   5 -10  -2   96.19    7.60
  -5  10   2   90.69    6.20
   4 -10  -2  253.47   12.90
  -4  10   2  233.88   11.90
   3 -10  -2   67.49    6.30
  -3  10   2   56.09    4.90
  -3  10   2   64.99    4.20
   2 -10  -2  187.38   10.80
  -2  10   2  196.38    9.90
  -2  10   2  204.98    9.90
   1 -10  -2   57.99    6.10
  -1  10   2   66.29    4.70
  -1  10   2   70.29    4.90
   0 -10  -2    1.90    2.90
   0 -10  -2    5.70    2.60
   0  10   2   10.20    2.40
   0  10   2    4.10    2.00
  -1 -10  -2   -2.40    2.40
  -1 -10  -2    1.90    2.40
   1  10   2   -0.10    1.90
  -2 -10  -2    6.50    3.10
  -2 -10  -2    1.80    2.50
   2  10   2    7.50    2.20
  -3 -10  -2   49.50    6.00
  -3 -10  -2   61.69    6.40
   3  10   2   65.19    4.60
  -4 -10  -2    6.30    3.60
  -4 -10  -2    7.80    3.00
   4  10   2    4.70    2.40
   5 -11  -2    0.50    3.50
  -5  11   2   -2.40    2.50
   4 -11  -2   63.89    6.50
  -4  11   2   49.40    5.00
   3 -11  -2   -2.20    2.90
  -3  11   2    2.50    2.20
   2 -11  -2  106.89    8.00
  -2  11   2  115.09    7.10
  -2  11   2  115.49    6.60
   1 -11  -2   52.59    6.20
  -1  11   2   41.60    4.50
  -1  11   2   56.19    4.70
   0 -11  -2   37.60    5.90
   0  11   2   41.40    5.10
   0  11   2   37.50    4.30
  -1 -11  -2    6.20    3.10
  -1 -11  -2    2.50    2.90
   1  11   2    7.10    2.60
  -2 -11  -2    1.40    2.90
  -2 -11  -2   -2.40    3.20
   2  11   2    2.80    2.40
  -3 -11  -2   21.40    4.20
  -3 -11  -2   17.10    3.90
   3  11   2   23.70    4.10
   2 -12  -2   13.80    3.70
  -2  12   2   17.00    3.20
   1 -12  -2   26.20    4.50
  -1  12   2   35.70    4.60
  -1  12   2   27.40    4.40
   0 -12  -2   -0.40    3.50
   0  12   2    5.40    2.70
   0  12   2    1.50    2.50
   2  12  -3   55.79    5.20
  -2 -12   3   64.89    6.90
  -2 -12   3   51.79    7.80
   1  12  -3    6.80    2.60
  -1 -12   3    6.40    3.60
  -1 -12   3    9.10    3.80
   0  12  -3    6.00    2.30
   0 -12   3    4.00    4.20
   0 -12   3    7.00    3.60
  -1  12  -3   35.40    4.60
   1 -12   3   40.50    6.70
   1 -12   3   37.60    6.10
  -2  12  -3   18.60    3.30
   2 -12   3   11.70    4.00
  -3  12  -3    9.30    3.00
   3 -12   3    6.10    3.70
  -4  12  -3    6.40    3.00
   4 -12   3    2.80    3.80
   4  11  -3   13.20    2.80
  -4 -11   3   16.50    4.40
  -4 -11   3   10.40    2.90
   3  11  -3    6.40    2.40
  -3 -11   3    8.40    3.00
  -3 -11   3   16.60    4.60
   2  11  -3    1.50    2.00
  -2 -11   3   -2.70    2.40
  -2 -11   3    4.60    3.50
   1  11  -3    5.10    2.00
  -1 -11   3   -0.50    2.70
  -1 -11   3    4.50    3.30
   0  11  -3    1.00    2.00
   0 -11   3    3.00    3.20
   0 -11   3   -0.30    2.70
  -1  11  -3   18.10    3.40
   1 -11   3   16.50    3.40
   1 -11   3   21.40    3.70
  -2  11  -3   47.70    4.60
   2 -11   3   53.69    6.00
  -3  11  -3    1.20    2.10
   3 -11   3   -0.40    2.80
  -4  11  -3   84.79    6.40
   4 -11   3   86.19    7.70
  -5  11  -3    5.70    2.70
   5 -11   3    0.70    3.00
   5  10  -3   97.69    6.40
  -5 -10   3  106.19    6.80
  -5 -10   3   99.09    9.30
   4  10  -3    2.30    1.90
  -4 -10   3   -1.50    3.40
  -4 -10   3   -0.30    2.30
   3  10  -3    6.30    2.00
  -3 -10   3    7.40    3.70
  -3 -10   3    3.40    2.60
   2  10  -3    1.00    1.80
  -2 -10   3    4.90    3.10
  -2 -10   3    0.40    2.70
   1  10  -3   26.60    3.50
  -1 -10   3   26.30    4.20
  -1 -10   3   27.90    4.80
   0  10  -3   -0.80    1.60
   0 -10   3   -2.50    2.30
   0 -10   3    1.50    2.90
  -1  10  -3    0.60    1.80
  -1  10  -3    0.60    2.80
  -1  10  -3   -1.80    3.90
   1 -10   3   -1.00    2.40
  -2  10  -3    9.00    2.40
  -2  10  -3    9.90    2.10
   2 -10   3    7.30    2.60
   2 -10   3    6.40    3.00
  -3  10  -3    7.80    3.10
  -3  10  -3    9.90    2.30
   3 -10   3    7.80    2.80
  -4  10  -3   75.69    5.50
   4 -10   3   72.69    7.00
  -5  10  -3  155.68    8.70
   5 -10   3  161.28    9.70
  -6  10  -3    8.10    2.40
   6 -10   3    3.80    3.00
  -7  10  -3   14.80    3.30
   7 -10   3   12.30    3.60
   6   9  -3    3.90    2.20
  -6  -9   3    4.80    2.40
  -6  -9   3    4.70    4.30
   5   9  -3   29.90    3.70
  -5  -9   3   35.60    4.40
  -5  -9   3   27.10    4.60
   4   9  -3    2.40    1.80
  -4  -9   3   -2.00    1.90
  -4  -9   3    0.50    3.50
   3   9  -3   79.39    5.00
  -3  -9   3   84.99    7.20
  -3  -9   3   74.29    5.80
   2   9  -3  348.77   15.90
  -2  -9   3  361.36   16.80
  -2  -9   3  359.76   17.40
   1   9  -3   27.90    5.00
   1   9  -3   16.80    2.90
  -1  -9   3   17.30    3.70
  -1  -9   3   21.70    4.40
  -1  -9   3   20.60    4.10
   0   9  -3   67.29    4.60
   0   9  -3   72.49    6.50
   0   9  -3   74.69    5.60
   0  -9   3   53.39    6.10
   0  -9   3   69.59    5.70
   0  -9   3   82.09    6.20
  -1   9  -3   40.40    5.70
  -1   9  -3   43.90    3.90
  -1   9  -3   42.90    3.80
   1  -9   3   46.80    4.70
   1  -9   3   42.70    4.80
  -2   9  -3   89.59    5.60
  -2   9  -3   90.19    5.10
   2  -9   3  100.89    6.90
   2  -9   3   85.89    6.50
  -3   9  -3    6.10    2.00
  -3   9  -3    6.10    1.50
   3  -9   3    5.50    2.50
   3  -9   3    3.60    1.90
   3  -9   3    9.40    3.20
  -4   9  -3   15.70    4.70
  -4   9  -3    7.40    2.00
   4  -9   3   11.10    2.60
  -5   9  -3   64.29    4.90
   5  -9   3   67.29    6.10
  -6   9  -3   42.50    4.30
   6  -9   3   46.20    6.00
  -7   9  -3    0.90    2.20
   7  -9   3    7.20    3.20
   7   8  -3    3.00    2.20
  -7  -8   3    2.70    2.10
  -7  -8   3    0.80    4.00
   6   8  -3    5.00    2.10
  -6  -8   3    4.70    3.70
  -6  -8   3    4.30    2.00
   5   8  -3    0.40    1.80
  -5  -8   3   -0.80    3.20
  -5  -8   3    1.00    1.90
   4   8  -3  278.87   13.00
  -4  -8   3  286.97   13.30
  -4  -8   3  276.27   14.60
   3   8  -3  385.76   16.50
   3   8  -3  338.47   15.70
  -3  -8   3  354.06   17.30
  -3  -8   3  342.87   16.30
   2   8  -3   18.00    2.70
  -2  -8   3   17.40    3.60
  -2  -8   3   18.70    3.50
  -2  -8   3   13.40    2.60
   1   8  -3   -1.00    1.90
   1   8  -3   -0.60    2.00
   1   8  -3   -0.10    1.40
  -1  -8   3    0.40    1.80
  -1  -8   3    4.10    3.00
   0   8  -3  523.65   21.60
   0   8  -3  476.65   22.00
   0   8  -3  506.15   22.50
   0  -8   3  528.25   22.30
   0  -8   3  444.96   24.30
   0  -8   3  509.15   22.20
  -1   8  -3   13.40    2.50
  -1   8  -3   11.30    2.80
  -1   8  -3   11.30    1.70
   1  -8   3    8.80    2.30
   1  -8   3   13.40    2.60
   1  -8   3   13.50    2.40
  -2   8  -3    9.70    2.90
  -2   8  -3   11.80    1.50
  -2   8  -3   15.40    2.60
   2  -8   3   13.00    2.70
   2  -8   3   16.80    3.10
   2  -8   3   16.50    3.10
  -3   8  -3   35.00    2.70
  -3   8  -3   36.80    4.90
  -3   8  -3   37.10    3.40
   3  -8   3   33.00    4.80
   3  -8   3   34.30    4.20
   3  -8   3   40.00    3.30
  -4   8  -3   42.20    3.70
  -4   8  -3   43.60    4.90
   4  -8   3   32.40    5.20
   4  -8   3   39.30    4.70
  -5   8  -3   17.40    2.90
   5  -8   3   14.50    3.00
  -6   8  -3    0.90    1.80
   6  -8   3    2.10    2.50
  -7   8  -3   27.80    3.70
   7  -8   3   29.60    5.50
  -8   8  -3   27.10    4.20
   8  -8   3   30.50    5.60
   8   7  -3   12.00    3.00
  -8  -7   3   20.60    3.90
  -8  -7   3   19.40    5.60
   7   7  -3    7.80    2.30
  -7  -7   3    9.40    2.20
  -7  -7   3    9.40    3.90
   6   7  -3    3.30    1.90
  -6  -7   3    2.20    1.90
  -6  -7   3    5.10    3.40
   5   7  -3   36.40    6.30
   5   7  -3   34.50    3.50
  -5  -7   3   31.50    5.30
  -5  -7   3   33.80    4.60
   4   7  -3  686.13   29.20
   4   7  -3  641.34   29.30
  -4  -7   3  658.23   29.30
  -4  -7   3  700.43   30.70
  -4  -7   3  758.52   29.30
   3   7  -3    9.60    2.10
   3   7  -3    3.90    1.80
  -3  -7   3    6.10    2.90
  -3  -7   3    5.90    1.90
   2   7  -3  135.59    7.40
   2   7  -3  130.49    8.50
   2   7  -3  112.39    6.40
  -2  -7   3  126.69    7.10
  -2  -7   3  132.59    6.90
   1   7  -3 1131.29   47.20
   1   7  -3 1169.98   46.80
   1   7  -3 1079.19   46.40
  -1  -7   3 1096.49   47.00
  -1  -7   3 1125.19   47.30
  -1  -7   3 1157.58   47.10
   0   7  -3   76.39    5.40
   0   7  -3   64.69    4.10
   0   7  -3   70.39    4.30
   0  -7   3   69.79    4.80
   0  -7   3   73.99    5.00
   0  -7   3   66.59    4.90
   0  -7   3   75.09    7.00
  -1   7  -3  952.10   38.90
  -1   7  -3  922.51   39.90
  -1   7  -3  916.21   39.10
   1  -7   3  988.50   39.90
   1  -7   3  934.91   40.00
   1  -7   3  978.60   39.40
   1  -7   3  907.81   39.70
  -2   7  -3   18.80    3.60
  -2   7  -3   11.90    1.90
  -2   7  -3   10.90    2.20
   2  -7   3   11.20    2.40
   2  -7   3   19.70    3.40
  -3   7  -3  202.88    9.80
  -3   7  -3  218.58   10.60
   3  -7   3  199.68   10.70
   3  -7   3  229.38    9.50
   3  -7   3  193.68   10.60
  -4   7  -3   12.70    2.20
  -4   7  -3   16.20    2.50
   4  -7   3   14.70    3.30
   4  -7   3   19.90    3.90
  -5   7  -3   28.90    4.30
  -5   7  -3   23.40    3.00
   5  -7   3   21.40    4.20
   5  -7   3   29.80    4.80
  -6   7  -3  179.28    9.10
   6  -7   3  179.48    9.90
  -7   7  -3  179.58    9.60
   7  -7   3  193.38   10.40
  -8   7  -3    2.90    2.10
   8  -7   3    8.30    3.10
  -9   7  -3    2.50    2.40
   9  -7   3    5.10    3.40
   8   6  -3    5.00    2.40
  -8  -6   3    1.80    3.80
  -8  -6   3    5.50    2.10
   7   6  -3  449.76   20.70
  -7  -6   3  487.05   20.40
  -7  -6   3  453.25   22.30
   6   6  -3   37.40    3.70
  -6  -6   3   37.40    3.40
  -6  -6   3   34.30    5.50
  -6  -6   3   32.30    4.90
   5   6  -3   27.50    3.90
   5   6  -3   23.70    3.00
  -5  -6   3   17.10    3.30
  -5  -6   3   20.70    2.90
  -5  -6   3   21.90    2.90
   4   6  -3 1396.16   63.49
   4   6  -3 1595.24   61.99
  -4  -6   3 1581.44   61.79
  -4  -6   3 1508.75   61.79
  -4  -6   3 1429.96   63.19
   3   6  -3 1721.33   68.09
   3   6  -3 1562.34   67.29
   3   6  -3 1719.73   67.69
  -3  -6   3 1574.04   68.29
  -3  -6   3 1644.14   67.49
   2   6  -3    1.00    1.60
   2   6  -3    1.10    1.10
   2   6  -3    4.50    1.50
  -2  -6   3    2.60    1.30
  -2  -6   3    2.70    1.90
  -2  -6   3    1.20    1.30
   1   6  -3   50.59    3.10
   1   6  -3   50.49    4.10
   1   6  -3   48.40    3.50
  -1  -6   3   51.79    4.10
  -1  -6   3   56.39    3.70
  -1  -6   3   44.20    5.30
  -1  -6   3   52.49    3.70
   0   6  -3 1479.95   62.49
   0   6  -3 1458.35   61.59
   0   6  -3 1509.85   60.99
   0   6  -3 1506.35   60.99
   0  -6   3 1501.25   61.49
   0  -6   3 1473.15   61.49
   0  -6   3 1542.05   61.59
   0  -6   3 1465.55   61.69
  -1   6  -3 1159.68   46.80
  -1   6  -3 1161.18   47.70
  -1   6  -3 1150.98   47.00
  -1   6  -3 1104.79   47.80
   1  -6   3 1118.49   47.50
   1  -6   3 1176.58   47.60
   1  -6   3 1201.28   47.30
   1  -6   3 1075.89   47.70
  -2   6  -3   86.99    4.20
  -2   6  -3   78.49    5.60
  -2   6  -3   90.29    5.40
  -2   6  -3   85.89    4.00
  -2   6  -3   85.19    4.60
   2  -6   3   97.29    4.90
   2  -6   3   83.19    5.30
   2  -6   3   86.39    5.60
  -3   6  -3   30.10    3.40
  -3   6  -3   31.30    2.70
   3  -6   3   34.70    3.60
   3  -6   3   37.60    3.70
  -4   6  -3  116.19    6.40
  -4   6  -3   95.39    5.60
   4  -6   3  112.89    6.50
   4  -6   3   96.59    6.30
  -5   6  -3  523.45   21.20
  -5   6  -3  447.26   20.60
   5  -6   3  449.36   21.40
   5  -6   3  465.25   20.90
  -6   6  -3  321.67   14.90
   6  -6   3  320.87   15.50
   6  -6   3  344.17   15.20
  -7   6  -3  100.49    6.00
   7  -6   3   96.89    6.90
  -8   6  -3  186.68    9.90
   8  -6   3  198.18   10.60
  -9   6  -3    7.80    2.70
   9  -6   3   12.60    3.80
   9   5  -3   20.50    3.30
   8   5  -3   10.90    2.40
  -8  -5   3   14.20    3.60
  -8  -5   3    8.20    2.10
   7   5  -3   23.60    3.50
  -7  -5   3   26.90    5.30
  -7  -5   3   22.60    2.80
   6   5  -3    1.00    1.60
  -6  -5   3    1.30    1.30
  -6  -5   3    1.40    1.30
  -6  -5   3    4.60    2.80
   5   5  -3  368.06   17.20
   5   5  -3  404.86   17.00
  -5  -5   3  395.06   16.70
  -5  -5   3  380.26   18.40
  -5  -5   3  393.06   16.80
   4   5  -3  147.49    7.60
   4   5  -3  167.68    7.80
  -4  -5   3  160.38    7.50
  -4  -5   3  145.79    8.80
  -4  -5   3  156.78    7.40
   3   5  -3  277.27   12.50
   3   5  -3  271.57   12.20
   3   5  -3  289.17   12.70
  -3  -5   3  272.07   13.10
  -3  -5   3  273.07   12.20
  -3  -5   3  272.47   12.50
   2   5  -3  144.59    6.80
   2   5  -3  144.39    7.10
   2   5  -3  149.19    7.40
  -2  -5   3  147.59    7.10
  -2  -5   3  136.29    7.60
  -2  -5   3  148.29    7.10
   1   5  -3  145.69    7.00
   1   5  -3  146.79    6.80
   1   5  -3  146.69    7.50
   1   5  -3  146.59    7.30
  -1  -5   3  139.69    7.50
  -1  -5   3  146.79    7.20
  -1  -5   3  152.08    7.20
  -1  -5   3  145.79    7.40
   0   5  -3  979.60   40.20
   0   5  -3 1006.40   40.20
   0   5  -3  937.71   40.70
   0   5  -3  985.30   40.70
   0  -5   3  996.60   40.70
   0  -5   3  961.40   40.80
   0  -5   3  975.50   40.60
   0  -5   3  986.00   40.60
  -1   5  -3    4.70    0.80
  -1   5  -3    4.30    1.00
  -1   5  -3    2.00    1.20
  -1   5  -3    2.70    1.20
  -1   5  -3    5.70    1.00
   1  -5   3    2.10    1.40
   1  -5   3    5.80    1.40
   1  -5   3    2.90    1.10
   1  -5   3    5.00    1.50
  -2   5  -3   -0.20    1.10
  -2   5  -3    0.80    0.60
  -2   5  -3    1.00    0.80
  -2   5  -3    0.60    0.50
  -2   5  -3   -0.10    1.20
   2  -5   3    2.70    1.80
   2  -5   3   -1.50    1.20
   2  -5   3    1.60    1.30
   2  -5   3   -1.60    1.30
  -3   5  -3  114.49    6.90
  -3   5  -3  120.09    5.80
  -3   5  -3  121.19    6.40
   3  -5   3  118.19    6.50
   3  -5   3  120.79    6.40
  -4   5  -3   14.40    2.80
  -4   5  -3   15.40    2.00
   4  -5   3   11.80    2.20
   4  -5   3   14.60    2.60
  -5   5  -3   -0.70    1.30
  -5   5  -3    0.80    1.90
   5  -5   3    3.70    1.90
  -6   5  -3   19.30    3.50
  -6   5  -3   16.00    2.80
   6  -5   3   20.40    3.30
   6  -5   3   14.80    3.10
  -7   5  -3   36.10    3.50
   7  -5   3   33.30    4.20
   7  -5   3   35.20    5.00
  -8   5  -3   61.89    4.80
   8  -5   3   53.29    5.40
  -9   5  -3   19.30    3.70
   9  -5   3   16.70    3.70
   9   4  -3   25.20    4.20
  -9  -4   3   15.20    3.90
   8   4  -3   98.19    6.60
  -8  -4   3  107.29    6.40
  -8  -4   3  102.19    8.30
   7   4  -3    0.40    1.70
  -7  -4   3    1.80    2.80
  -7  -4   3   -1.40    1.30
  -7  -4   3   -1.40    1.30
   6   4  -3  138.99    7.80
  -6  -4   3  157.08    7.10
  -6  -4   3  150.58    9.20
  -6  -4   3  157.58    7.20
   5   4  -3  746.13   32.20
   5   4  -3  790.72   31.90
  -5  -4   3  787.62   31.80
  -5  -4   3  790.22   31.80
  -5  -4   3  719.53   33.10
   4   4  -3  651.43   27.30
   4   4  -3  669.13   27.30
   4   4  -3  647.94   27.60
  -4  -4   3  621.94   28.10
  -4  -4   3  635.44   27.10
  -4  -4   3  679.43   27.10
   3   4  -3 1435.96   58.79
   3   4  -3 1433.56   58.79
   3   4  -3 1463.95   58.99
  -3  -4   3 1415.26   58.69
  -3  -4   3 1462.85   58.69
  -3  -4   3 1404.96   59.49
   2   4  -3 2498.95  101.49
   2   4  -3 2354.16  101.19
   2   4  -3 2499.25  101.39
  -2  -4   3 2634.44  101.39
  -2  -4   3 2513.15  101.89
  -2  -4   3 2477.05  101.59
   1   4  -3  149.29    7.20
   1   4  -3  148.69    7.00
   1   4  -3  140.69    6.80
  -1  -4   3  148.19    7.00
  -1  -4   3  154.98    7.00
  -1  -4   3  146.19    7.20
  -1  -4   3  147.19    7.20
   0   4  -3  324.57   14.00
   0   4  -3  327.17   14.40
   0   4  -3  348.37   14.10
   0   4  -3  312.17   14.40
   0  -4   3  339.37   14.40
   0  -4   3  325.17   14.40
   0  -4   3  336.47   14.60
   0  -4   3  341.57   14.40
  -1   4  -3   41.80    2.40
  -1   4  -3   41.70    2.30
  -1   4  -3   38.10    2.90
  -1   4  -3   43.00    2.30
  -1   4  -3   39.20    3.10
   1  -4   3   43.50    2.90
   1  -4   3   39.90    2.90
   1  -4   3   45.60    2.80
   1  -4   3   41.60    3.00
  -2   4  -3    5.30    1.30
  -2   4  -3    7.10    1.30
   2  -4   3    6.30    1.40
   2  -4   3    7.70    1.40
  -3   4  -3  927.81   41.90
  -3   4  -3 1042.20   42.10
  -3   4  -3 1069.19   41.70
   3  -4   3 1040.80   42.00
   3  -4   3  985.90   42.20
  -4   4  -3   19.10    2.00
   4  -4   3   22.80    2.80
   4  -4   3   18.60    2.40
  -5   4  -3    2.50    1.20
  -5   4  -3    0.60    1.40
   5  -4   3    2.70    1.40
   5  -4   3    2.70    1.30
  -6   4  -3   14.40    2.70
  -6   4  -3   16.40    2.90
   6  -4   3   16.80    2.80
  -7   4  -3   83.49    5.20
  -7   4  -3   76.29    5.10
   7  -4   3   77.69    5.70
  -8   4  -3   61.49    5.10
   8  -4   3   53.59    5.00
  -9   4  -3  105.09    6.70
   9  -4   3  100.79    7.30
 -10   4  -3   41.80    4.80
  10  -4   3   37.10    5.90
  -9  -3   3   -0.80    2.10
  -9  -3   3   -1.50    3.30
  -8  -3   3    5.30    2.90
  -8  -3   3    0.80    1.90
  -7  -3   3    2.80    1.70
  -7  -3   3   -1.40    2.50
  -7  -3   3   -0.10    1.10
  -7  -3   3   -0.10    1.10
  -6  -3   3  446.26   21.40
  -6  -3   3  450.65   20.70
  -6  -3   3  483.45   19.80
  -6  -3   3  501.65   19.80
   5   3  -3  360.36   15.20
   5   3  -3  355.46   15.80
  -5  -3   3  363.16   15.70
  -5  -3   3  363.46   15.00
  -5  -3   3  342.37   16.40
  -5  -3   3  346.87   15.10
   4   3  -3 1726.13   70.39
   4   3  -3 1718.43   70.69
   4   3  -3 1708.43   70.59
  -4  -3   3 1703.83   70.29
  -4  -3   3 1809.82   70.19
  -4  -3   3 1697.63   71.19
   3   3  -3 1284.67   52.69
   3   3  -3 1276.97   52.69
   3   3  -3 1280.87   52.79
  -3  -3   3 1254.57   52.69
  -3  -3   3 1281.77   53.29
  -3  -3   3 1366.66   52.49
  -3  -3   3 1271.47   52.59
   2   3  -3  519.05   21.40
   2   3  -3  529.65   21.40
   2   3  -3  499.55   21.50
   2   3  -3  488.65   21.60
  -2  -3   3  509.15   21.60
  -2  -3   3  540.25   21.40
  -2  -3   3  510.65   21.90
   1   3  -3 1157.78   50.19
   1   3  -3 1271.37   49.90
   1   3  -3 1210.18   49.90
   1   3  -3 1195.58   49.99
  -1  -3   3 1275.17   50.29
  -1  -3   3 1276.37   49.99
  -1  -3   3 1198.78   50.09
  -1  -3   3 1209.58   50.09
   0   3  -3 4043.90  169.88
   0   3  -3 3994.00  170.28
   0   3  -3 4231.78  169.98
   0   3  -3 4227.78  170.28
   0  -3   3 4465.85  170.28
   0  -3   3 4135.39  170.28
   0  -3   3 3983.10  170.38
   0  -3   3 4527.35  170.28
   0  -3   3 4297.47  169.98
  -1   3  -3  364.76   16.60
  -1   3  -3  416.46   16.30
  -1   3  -3  378.06   16.60
  -1   3  -3  390.06   16.00
   1  -3   3  380.16   16.60
   1  -3   3  399.26   16.10
   1  -3   3  426.46   16.70
   1  -3   3  378.26   16.70
  -2   3  -3  770.12   33.30
  -2   3  -3  818.42   33.40
  -2   3  -3  884.41   33.10
   2  -3   3  706.23   34.40
   2  -3   3  834.72   33.30
   2  -3   3  805.02   33.30
  -3   3  -3   16.40    2.10
  -3   3  -3   20.00    1.60
   3  -3   3   21.20    2.20
   3  -3   3   17.50    2.00
  -4   3  -3  855.41   36.00
  -4   3  -3  880.01   35.80
   4  -3   3  848.22   35.90
   4  -3   3  884.61   36.20
  -5   3  -3  196.48    9.30
  -5   3  -3  196.78    9.10
   5  -3   3  205.88    9.10
   5  -3   3  199.78    9.40
  -6   3  -3  200.78    9.20
  -6   3  -3  186.88    9.80
   6  -3   3  204.08    8.90
   6  -3   3  186.78    9.60
  -7   3  -3   43.20    3.50
  -7   3  -3   35.80    3.60
   7  -3   3   29.80    4.90
  -8   3  -3   11.20    2.30
   8  -3   3   11.70    2.70
  -9   3  -3   72.09    5.30
   9  -3   3   66.49    5.80
 -10   3  -3    9.30    2.80
  10  -3   3    5.70    3.40
 -10  -2   3   14.90    4.20
 -10  -2   3   26.30    4.70
  -9  -2   3   14.80    2.70
  -9  -2   3   14.00    3.60
  -8  -2   3   68.59    5.20
  -8  -2   3   68.29    6.50
  -7  -2   3    0.80    2.70
  -7  -2   3    3.60    1.80
  -7  -2   3    2.40    1.00
  -7  -2   3    4.60    1.10
   6   2  -3  326.87   13.80
  -6  -2   3  314.57   13.50
  -6  -2   3  294.97   14.30
  -6  -2   3  300.97   14.80
  -6  -2   3  329.77   13.30
   5   2  -3   -0.50    0.90
   5   2  -3    0.80    1.20
  -5  -2   3    0.50    1.10
  -5  -2   3   -0.20    1.60
  -5  -2   3    0.30    0.70
   4   2  -3 1743.63   71.69
   4   2  -3 1752.22   71.99
  -4  -2   3 1768.52   72.49
  -4  -2   3 1771.32   71.69
  -4  -2   3 1786.12   71.99
   3   2  -3    4.30    0.90
   3   2  -3    3.60    0.90
   3   2  -3    4.40    0.80
  -3  -2   3    2.70    0.80
  -3  -2   3    5.10    1.30
  -3  -2   3    4.20    0.80
  -3  -2   3    3.60    0.90
  -2  -2   3 9999.00  403.26
   1   2  -3 4220.78  171.38
   1   2  -3 4204.98  171.58
   1   2  -3 4123.09  171.48
   1   2  -3 4151.38  171.38
  -1  -2   3 4665.93  171.68
  -1  -2   3 4090.59  171.48
  -1  -2   3 4312.27  171.78
  -1  -2   3 4213.58  171.48
   0   2  -3 1205.78   49.99
   0   2  -3 1185.78   49.70
   0   2  -3 1197.78   49.99
   0  -2   3 1201.18   49.99
   0  -2   3 1198.58   50.09
   0  -2   3 1341.27   50.09
   0  -2   3 1257.67   49.80
  -1   2  -3   81.89    4.20
  -1   2  -3   88.99    3.80
  -1   2  -3   90.59    4.30
   1  -2   3   81.69    4.20
   1  -2   3   95.09    4.30
   1  -2   3   88.69    3.80
   1  -2   3   84.69    4.30
  -2   2  -3  239.78    9.30
  -2   2  -3  199.88    9.40
   2  -2   3  200.78    9.60
   2  -2   3  227.08    9.50
   2  -2   3  215.78    9.40
  -3   2  -3 1350.36   58.99
  -3   2  -3 1454.85   59.09
  -3   2  -3 1575.74   58.99
   3  -2   3 1448.36   59.19
   3  -2   3 1454.15   58.89
   3  -2   3 1412.26   59.09
  -4   2  -3  185.58    8.60
  -4   2  -3  192.98    8.50
   4  -2   3  185.08    8.50
   4  -2   3  203.98    8.40
   4  -2   3  185.68    8.70
  -5   2  -3   32.90    2.70
  -5   2  -3   34.70    2.60
   5  -2   3   36.80    2.30
   5  -2   3   37.60    2.40
   5  -2   3   37.20    2.90
   5  -2   3   34.40    2.50
  -6   2  -3  695.63   30.20
  -6   2  -3  730.83   29.90
   6  -2   3  715.13   29.60
   6  -2   3  711.53   30.40
   6  -2   3  747.73   29.70
  -7   2  -3  369.16   16.10
  -7   2  -3  353.86   17.40
   7  -2   3  391.46   16.00
   7  -2   3  386.76   15.90
   7  -2   3  370.06   16.90
  -8   2  -3   95.39    5.60
   8  -2   3   97.69    6.20
   8  -2   3   80.99    4.90
   8  -2   3   86.99    4.80
  -9   2  -3   31.00    4.10
   9  -2   3   39.60    4.60
 -10   2  -3   -0.40    2.20
  10  -2   3    0.40    3.00
 -10  -1   3   13.40    3.50
 -10  -1   3   11.70    3.10
  -9  -1   3    3.90    3.20
  -9  -1   3    5.90    2.20
  -8  -1   3   29.60    6.50
  -8  -1   3   27.60    3.50
  -7  -1   3   33.50    3.40
  -7  -1   3   33.40    4.50
  -7  -1   3   30.60    2.80
   6   1  -3  125.79    5.90
   6   1  -3  127.19    6.50
  -6  -1   3  125.99    6.00
  -6  -1   3  108.89    6.50
  -6  -1   3  130.59    7.10
   5   1  -3  211.18    9.60
   5   1  -3  216.28    9.30
  -5  -1   3  215.68    9.40
  -5  -1   3  209.38   10.20
  -5  -1   3  210.08    9.80
   4   1  -3  127.49    6.00
   4   1  -3  127.69    6.10
  -4  -1   3  123.09    6.00
  -4  -1   3  134.69    6.00
  -4  -1   3  131.89    6.20
  -4  -1   3  128.99    6.60
   3   1  -3  272.37   11.70
   3   1  -3  278.67   12.10
   3   1  -3  270.07   11.70
  -3  -1   3  279.87   12.20
  -3  -1   3  283.87   11.90
  -3  -1   3  265.87   11.70
   2   1  -3  560.24   23.20
   2   1  -3  535.35   23.20
   2   1  -3  539.85   23.30
  -2  -1   3  597.94   23.30
  -2  -1   3  601.24   23.60
  -2  -1   3  546.25   23.20
   1   1  -3   89.39    4.10
   1   1  -3   87.69    4.20
   1   1  -3   87.29    4.20
  -1  -1   3   86.59    4.20
  -1  -1   3   86.99    4.20
   0   1  -3 1405.66   56.69
   0   1  -3 1425.46   56.79
   0   1  -3 1382.86   56.79
   0  -1   3 1332.67   56.79
   0  -1   3 1422.36   56.79
   0  -1   3 1419.06   56.59
  -1   1  -3 4573.24  188.98
   1  -1   3 4537.95  189.08
   1  -1   3 4948.21  189.08
  -2   1  -3  136.79    6.40
  -2   1  -3  145.69    6.40
  -2   1  -3  143.29    6.20
   2  -1   3  156.58    6.20
   2  -1   3  145.59    6.50
   2  -1   3  152.58    6.70
   2  -1   3  148.89    6.40
  -3   1  -3  229.38    9.00
  -3   1  -3  208.48    9.00
  -3   1  -3  189.38    9.10
  -3   1  -3  196.98    9.00
   3  -1   3  204.08    9.00
   3  -1   3  227.38    9.10
   3  -1   3  210.78    8.80
   3  -1   3  212.68    9.40
   3  -1   3  209.88    8.90
  -4   1  -3   34.00    2.20
  -4   1  -3   37.20    2.20
  -4   1  -3   33.10    2.80
   4  -1   3   33.20    2.20
   4  -1   3   37.20    2.40
   4  -1   3   30.10    2.30
   4  -1   3   34.30    2.10
   4  -1   3   36.50    2.60
  -5   1  -3   72.39    3.90
  -5   1  -3   68.29    3.60
   5  -1   3   69.19    4.20
   5  -1   3   68.29    3.90
   5  -1   3   75.89    3.80
  -6   1  -3   87.09    5.00
   6  -1   3   96.99    5.50
   6  -1   3   95.49    5.00
   6  -1   3   91.69    5.40
  -7   1  -3   26.70    3.40
   7  -1   3   38.70    4.00
   7  -1   3   37.30    3.20
   7  -1   3   36.30    3.40
  -8   1  -3   52.59    4.30
   8  -1   3   58.59    4.40
   8  -1   3   66.89    4.30
   8  -1   3   61.29    5.20
  -9   1  -3    5.40    2.10
   9  -1   3    5.20    2.40
   9  -1   3    4.00    2.90
 -10   1  -3    7.70    2.40
  10  -1   3    4.30    3.10
 -10   0   3    7.70    2.80
 -10   0   3    1.80    3.10
  -9   0   3   58.19    7.10
  -9   0   3   53.49    4.90
  -8   0   3    2.50    1.80
  -8   0   3    1.10    2.50
  -8   0   3    1.00    1.60
  -7   0   3   83.39    5.40
  -7   0   3   96.69    5.90
   6   0  -3  728.43   30.30
   6   0  -3  737.03   30.00
  -6   0   3  754.12   30.20
  -6   0   3  730.93   30.90
  -6   0   3  678.63   30.60
   5   0  -3  236.08   10.70
   5   0  -3  242.18   10.50
  -5   0   3  257.57   10.70
  -5   0   3  231.08   11.10
  -5   0   3  242.98   11.00
   4   0  -3   48.60    2.80
   4   0  -3   46.20    2.80
  -4   0   3   48.40    2.90
  -4   0   3   50.39    3.00
  -4   0   3   50.09    2.90
  -4   0   3   48.90    3.30
   3   0  -3  175.28    7.80
   3   0  -3  165.68    7.70
   3   0  -3  172.88    7.80
  -3   0   3  176.68    7.80
  -3   0   3  182.58    8.00
  -3   0   3  181.08    7.90
   2   0  -3 1364.26   60.09
   2   0  -3 1387.46   59.89
   2   0  -3 1471.85   59.99
  -2   0   3 1600.64   59.99
  -2   0   3 1619.54   60.09
  -2   0   3 1459.75   59.99
  -2   0   3 1422.76   59.99
   1   0  -3 3933.01  160.58
  -1   0   3 4196.68  160.58
  -1   0   3 3947.41  160.58
  -1   0   3 3834.92  160.48
   0   0  -3  677.53   27.30
   0   0  -3  652.43   27.20
   0   0  -3  666.83   27.00
   0   0   3  646.34   27.20
   0   0   3  668.73   27.10
   0   0   3  675.93   27.20
  -1   0  -3 2834.52  115.69
  -1   0  -3 2923.11  115.79
  -1   0  -3 2806.02  115.59
   1   0   3 3087.09  115.79
   1   0   3 3000.90  115.59
   1   0   3 2749.23  115.69
   1   0   3 2658.33  115.69
  -2   0  -3 2504.75  103.79
  -2   0  -3 2529.15  103.89
  -2   0  -3 2527.55  103.79
   2   0   3 2494.25  103.79
   2   0   3 2622.84  103.79
   2   0   3 2772.92  103.99
   2   0   3 2541.35  103.79
  -3   0  -3 4265.07  174.98
  -3   0  -3 4498.15  175.08
  -3   0  -3 4400.16  175.28
  -3   0  -3 4129.69  174.68
  -3   0  -3 4290.17  174.88
   3   0   3 4338.87  175.18
   3   0   3 4215.08  174.58
   3   0   3 4294.07  174.68
   3   0   3 4578.14  175.08
  -4   0  -3   38.40    2.20
  -4   0  -3   35.40    2.20
  -4   0  -3   34.40    2.50
  -4   0  -3   35.60    1.90
  -4   0  -3   36.60    2.70
   4   0   3   38.60    2.60
  -5   0  -3   18.10    2.40
  -5   0  -3   23.60    2.00
  -5   0  -3   24.60    2.40
   5   0   3   18.80    2.50
   5   0   3   20.60    2.40
  -6   0  -3    0.50    1.10
  -6   0  -3    0.50    1.40
   6   0   3    0.60    1.30
   6   0   3   -1.50    1.50
  -7   0  -3  230.18   10.20
  -7   0  -3  195.78   10.10
  -7   0  -3  221.38   10.60
   7   0   3  203.28   11.20
   7   0   3  217.08   10.10
   7   0   3  228.98   10.40
  -8   0  -3  488.15   21.60
   8   0   3  504.05   21.60
   8   0   3  494.75   21.60
   8   0   3  492.35   21.90
  -9   0  -3   66.09    4.90
   9   0   3   70.29    6.10
   9   0   3   70.59    5.50
 -10   0  -3    4.80    2.40
  10   0   3    4.00    3.00
 -10   1   3    0.60    2.60
  -9   1   3  118.39    7.20
  -9   1   3  117.79    8.20
  -8   1   3    2.70    2.30
  -8   1   3    7.10    1.90
  -8   1   3    5.90    2.10
   7  -1  -3   30.80    3.10
   7  -1  -3   26.90    3.70
  -7   1   3   26.50    3.20
  -7   1   3   31.00    3.20
  -7   1   3   28.20    3.70
   6  -1  -3   40.60    2.90
   6  -1  -3   43.00    3.20
  -6   1   3   39.00    3.50
   5  -1  -3  125.89    6.00
   5  -1  -3  118.79    5.90
  -5   1   3  131.19    6.40
  -5   1   3  133.09    6.20
  -5   1   3  124.49    6.30
   4  -1  -3  252.37   11.10
   4  -1  -3  262.07   11.30
  -4   1   3  247.68   11.30
  -4   1   3  270.87   11.40
  -4   1   3  264.57   11.40
   3  -1  -3 1372.86   57.79
   3  -1  -3 1389.16   57.99
   3  -1  -3 1436.86   58.09
  -3   1   3 1419.16   58.09
  -3   1   3 1547.85   58.09
  -3   1   3 1439.56   57.99
  -3   1   3 1361.96   58.19
   1  -1  -3   19.40    1.50
   1  -1  -3   20.00    1.50
   1  -1  -3   23.30    1.40
  -1   1   3   25.20    1.50
  -1   1   3   18.30    1.50
  -1   1   3   19.50    1.50
   0  -1  -3  111.49    5.10
   0  -1  -3  113.89    5.00
   0  -1  -3  110.59    5.10
   0   1   3  113.89    5.10
   0   1   3  115.79    5.00
   0   1   3  110.39    5.10
  -1  -1  -3    0.60    0.50
  -1  -1  -3    1.40    0.50
  -1  -1  -3    0.10    0.50
   1   1   3    1.70    0.70
   1   1   3    0.70    0.70
   1   1   3    1.40    0.50
   1   1   3    1.20    0.50
  -2  -1  -3  276.07   11.70
  -2  -1  -3  291.77   12.10
  -2  -1  -3  265.57   11.90
  -2  -1  -3  284.67   11.70
   2   1   3  265.97   11.60
   2   1   3  277.37   11.70
   2   1   3  292.27   12.00
  -3  -1  -3 1165.38   47.60
  -3  -1  -3 1123.09   48.00
  -3  -1  -3 1205.68   48.10
  -3  -1  -3 1203.28   48.20
  -3  -1  -3 1140.69   47.60
   3   1   3 1202.88   48.10
  -4  -1  -3  202.58    9.60
  -4  -1  -3  227.08    9.30
  -4  -1  -3  211.38    9.70
  -4  -1  -3  208.48    9.70
  -5  -1  -3  338.87   15.20
  -5  -1  -3  332.97   15.10
  -5  -1  -3  354.76   14.70
  -5  -1  -3  347.07   15.50
   5   1   3  337.97   15.00
  -6  -1  -3  380.06   17.00
  -6  -1  -3  389.06   16.90
  -6  -1  -3  384.46   16.50
   6   1   3  373.26   16.80
  -7  -1  -3   19.00    2.80
  -7  -1  -3   31.70    5.20
  -7  -1  -3   18.90    3.40
   7   1   3   32.30    5.40
  -8  -1  -3   53.79    4.60
  -8  -1  -3   56.29    4.20
  -8  -1  -3   50.59    5.70
  -9  -1  -3   21.50    3.10
  -9  -1  -3   27.70    3.50
   9   1   3   30.60    4.80
   9   1   3   24.50    4.30
 -10   2   3    5.70    2.80
  -9   2   3  159.48    9.00
  -8   2   3   34.80    3.70
  -8   2   3   25.50    4.00
   7  -2  -3   23.70    2.80
   7  -2  -3   23.50    2.60
  -7   2   3   22.60    3.10
  -7   2   3   20.60    3.30
  -7   2   3   22.10    3.00
   6  -2  -3   47.50    3.00
   6  -2  -3   49.70    3.30
  -6   2   3   41.30    3.40
  -6   2   3   49.80    3.60
  -6   2   3   42.30    3.60
   5  -2  -3   78.79    4.20
   5  -2  -3   71.79    3.90
  -5   2   3   72.59    4.30
  -5   2   3   73.29    4.10
   4  -2  -3  992.00   41.00
   4  -2  -3  983.40   41.30
  -4   2   3  933.01   41.40
  -4   2   3 1025.10   42.30
  -4   2   3 1087.09   41.30
  -4   2   3 1008.90   41.40
   3  -2  -3  369.26   16.20
   3  -2  -3  381.46   16.40
   3  -2  -3  367.66   15.90
  -3   2   3  366.26   16.30
  -3   2   3  388.46   16.10
  -3   2   3  412.26   16.00
   2  -2  -3 1851.71   75.89
   2  -2  -3 1872.11   75.99
   2  -2  -3 1784.32   75.59
  -2   2   3 1951.60   75.69
  -2   2   3 1913.51   75.59
  -2   2   3 1829.72   75.89
   1  -2  -3  736.33   29.90
   1  -2  -3  739.83   30.20
   1  -2  -3  692.53   30.10
  -1   2   3  783.82   30.00
  -1   2   3  703.03   30.10
   0  -2  -3  125.39    5.60
   0  -2  -3  129.29    5.70
   0  -2  -3  121.59    5.70
   0  -2  -3  117.99    5.60
   0   2   3  132.29    5.70
   0   2   3  117.59    5.60
   0   2   3  118.79    5.70
  -1  -2  -3   51.09    2.70
  -1  -2  -3   55.69    3.00
  -1  -2  -3   51.39    2.90
   1   2   3   52.49    2.80
   1   2   3   53.39    2.70
  -2  -2  -3   96.69    4.50
  -2  -2  -3   98.49    4.60
  -2  -2  -3  100.69    5.00
  -2  -2  -3   95.49    4.90
  -2  -2  -3   96.99    4.90
   2   2   3   97.49    4.60
   2   2   3   95.69    4.90
   2   2   3  100.49    4.40
  -3  -2  -3   93.69    5.00
  -3  -2  -3  103.39    4.50
  -3  -2  -3   95.19    4.40
  -3  -2  -3   94.89    5.00
  -3  -2  -3   92.99    4.40
  -3  -2  -3   89.59    5.00
   3   2   3   95.49    4.20
  -4  -2  -3 1135.99   49.00
  -4  -2  -3 1200.38   49.10
  -4  -2  -3 1171.78   49.10
  -4  -2  -3 1249.77   48.50
  -5  -2  -3  810.52   34.60
  -5  -2  -3  801.22   34.50
  -5  -2  -3  815.42   34.50
  -5  -2  -3  858.71   33.90
  -6  -2  -3   -1.90    1.60
  -6  -2  -3    4.60    2.00
  -6  -2  -3    2.80    1.20
   6   2   3    0.50    1.90
  -7  -2  -3   13.70    2.20
  -7  -2  -3   18.80    3.40
  -7  -2  -3   21.00    3.20
  -8  -2  -3  178.18    8.90
  -8  -2  -3  179.18    9.30
  -8  -2  -3  180.68    9.70
  -9  -2  -3   99.99    6.10
  -9  -2  -3   97.89    6.60
  -9  -2  -3  106.19    7.00
 -10   3   3   13.80    3.20
  -9   3   3   -0.30    2.30
  -8   3   3    3.70    2.10
  -8   3   3    3.60    2.10
   7  -3  -3   84.39    4.50
   7  -3  -3   81.19    4.50
   7  -3  -3   69.29    4.70
  -7   3   3   83.39    5.20
  -7   3   3   73.89    4.70
  -7   3   3   76.19    5.10
   6  -3  -3  212.58    8.90
   6  -3  -3  193.58    8.80
   6  -3  -3  201.38    9.20
  -6   3   3  177.38   10.20
  -6   3   3  198.38    9.00
   5  -3  -3  629.44   26.90
   5  -3  -3  622.94   26.50
   5  -3  -3  693.13   26.70
  -5   3   3  623.94   28.00
  -5   3   3  655.53   26.60
  -5   3   3  617.24   27.00
   4  -3  -3  135.79    6.00
   4  -3  -3  124.89    5.70
   4  -3  -3  121.69    6.20
  -4   3   3  120.79    6.30
  -4   3   3  123.29    6.40
  -4   3   3  133.49    5.80
  -4   3   3  109.99    6.50
   3  -3  -3  365.26   16.00
   3  -3  -3  358.36   15.30
   3  -3  -3  388.06   15.60
   3  -3  -3  349.77   15.70
  -3   3   3  365.86   15.90
  -3   3   3  383.16   15.30
  -3   3   3  364.56   15.50
  -3   3   3  351.46   15.80
   2  -3  -3 4693.23  195.28
   2  -3  -3 4702.43  195.48
   2  -3  -3 4545.95  194.98
   2  -3  -3 5279.97  195.08
  -2   3   3 4890.41  195.48
  -2   3   3 5052.19  194.98
  -2   3   3 4543.45  195.38
  -2   3   3 4945.60  194.88
   1  -3  -3 7700.43  321.17
   1  -3  -3 8315.87  321.07
   1  -3  -3 7791.52  321.37
  -1   3   3 7825.62  321.27
  -1   3   3 8398.96  320.87
  -1   3   3 7750.82  321.27
   0  -3  -3  629.64   25.20
   0  -3  -3  584.74   25.10
   0  -3  -3  580.04   25.30
   0  -3  -3  608.64   25.30
   0   3   3  593.44   25.20
   0   3   3  634.24   25.20
   0   3   3  606.04   25.20
  -1  -3  -3    3.20    0.90
  -1  -3  -3    2.50    0.90
  -1  -3  -3    3.60    0.80
   1   3   3    3.10    0.90
   1   3   3    3.00    0.80
  -2  -3  -3  578.14   24.60
  -2  -3  -3  590.54   24.30
  -2  -3  -3  582.34   24.50
  -2  -3  -3  588.34   24.60
  -2  -3  -3  570.64   24.20
   2   3   3  593.84   24.10
  -3  -3  -3   71.79    4.30
  -3  -3  -3   72.69    4.20
  -3  -3  -3   64.79    4.30
  -3  -3  -3   72.89    3.80
   3   3   3   73.09    3.40
   3   3   3   75.19    3.50
  -4  -3  -3  232.58   11.10
  -4  -3  -3  236.58   10.30
  -4  -3  -3  236.48   11.10
  -4  -3  -3  237.28   11.00
   4   3   3  244.78   10.30
  -5  -3  -3  261.77   12.30
  -5  -3  -3  270.67   12.70
  -5  -3  -3  248.68   12.60
   5   3   3  284.77   11.70
  -6  -3  -3   62.29    5.60
  -6  -3  -3   80.59    4.10
  -6  -3  -3   58.79    6.10
   6   3   3   75.59    4.30
  -7  -3  -3   66.39    5.30
  -7  -3  -3   65.19    4.80
  -7  -3  -3   56.89    4.30
  -8  -3  -3   -2.10    2.40
  -8  -3  -3    1.20    1.80
  -8  -3  -3    0.50    1.70
  -9  -3  -3    4.90    2.20
  -9  -3  -3    4.20    2.40
  -9  -3  -3   -0.90    2.90
   9   3   3    2.60    2.50
 -10   4   3   -1.10    3.00
  -9   4   3   73.69    5.90
  -8   4   3   19.90    3.60
   7  -4  -3   -0.40    1.50
   7  -4  -3    1.30    1.60
   7  -4  -3    0.50    1.10
  -7   4   3   -2.80    2.10
  -7   4   3    0.50    1.70
   6  -4  -3   38.30    3.60
   6  -4  -3   32.20    2.70
  -6   4   3   35.40    4.70
  -6   4   3   31.80    3.40
  -6   4   3   32.60    2.90
   5  -4  -3  304.37   14.70
   5  -4  -3  318.07   13.50
   5  -4  -3  311.77   13.30
  -5   4   3  316.77   13.30
  -5   4   3  294.47   13.80
  -5   4   3  320.57   14.30
   4  -4  -3   98.99    4.40
   4  -4  -3   84.49    4.70
  -4   4   3   86.39    4.30
  -4   4   3   90.19    4.80
  -4   4   3   87.29    5.30
   3  -4  -3   68.29    4.50
   3  -4  -3   65.29    4.00
   3  -4  -3   67.69    3.80
  -3   4   3   62.99    3.70
  -3   4   3   68.19    4.20
  -3   4   3   65.59    4.20
  -3   4   3   68.49    3.40
   2  -4  -3  400.26   16.90
   2  -4  -3  372.56   17.20
   2  -4  -3  414.96   17.10
   2  -4  -3  390.46   17.50
  -2   4   3  396.36   17.50
  -2   4   3  377.56   17.30
  -2   4   3  417.76   16.90
  -2   4   3  440.06   16.90
   1  -4  -3    0.70    1.00
   1  -4  -3    0.70    1.00
  -1   4   3    0.30    0.80
  -1   4   3   -0.60    1.00
  -1   4   3    0.50    0.80
  -1   4   3   -0.30    1.00
   0  -4  -3 2106.49   85.59
   0  -4  -3 2098.39   85.59
   0  -4  -3 2087.99   85.79
   0   4   3 2052.29   85.49
   0   4   3 2228.38   85.09
   0   4   3 2007.10   85.49
   0   4   3 2138.19   85.79
  -1  -4  -3   18.20    2.30
  -1  -4  -3   18.70    2.20
  -1  -4  -3   20.70    2.20
   1   4   3   21.70    1.50
   1   4   3   20.00    2.10
   1   4   3   21.30    2.20
  -2  -4  -3   97.99    5.60
  -2  -4  -3  110.79    5.60
  -2  -4  -3   98.19    5.40
  -2  -4  -3  102.79    5.30
   2   4   3  107.29    4.70
   2   4   3  104.19    5.00
  -3  -4  -3    1.30    1.00
  -3  -4  -3    1.40    1.20
  -3  -4  -3    3.50    1.50
  -3  -4  -3    1.90    1.50
   3   4   3    1.60    0.80
   3   4   3    0.60    0.60
  -4  -4  -3   78.69    4.30
  -4  -4  -3   74.69    4.80
  -4  -4  -3   81.89    5.80
   4   4   3   79.69    4.00
  -5  -4  -3 1022.90   40.90
  -5  -4  -3  927.11   42.80
   5   4   3 1033.10   41.00
  -6  -4  -3  195.18    9.90
  -6  -4  -3  181.38   10.20
   6   4   3  201.58    9.10
  -7  -4  -3   22.90    3.50
  -7  -4  -3   27.80    4.60
   7   4   3   18.50    3.80
  -8  -4  -3   14.60    3.50
  -8  -4  -3   11.60    2.40
   8   4   3   10.90    2.40
  -9  -4  -3   33.40    5.90
  -9  -4  -3   37.80    4.40
   9   4   3   28.20    4.50
  -9   5   3    0.60    2.30
  -8   5   3   64.59    5.40
   7  -5  -3   -0.50    1.30
   7  -5  -3    1.40    1.80
  -7   5   3   -0.20    1.70
   6  -5  -3  383.36   16.60
   6  -5  -3  387.06   16.30
   6  -5  -3  352.96   18.30
  -6   5   3  356.36   17.10
  -6   5   3  399.86   17.60
  -6   5   3  407.66   16.20
   5  -5  -3 2368.56   95.39
   5  -5  -3 2256.77   94.49
   5  -5  -3 2313.47   94.79
  -5   5   3 2360.56   94.39
  -5   5   3 2162.18   94.99
  -5   5   3 2513.55   95.89
   4  -5  -3    7.80    1.20
   4  -5  -3    6.80    1.70
   4  -5  -3    7.10    1.60
  -4   5   3   12.30    2.20
  -4   5   3    5.30    1.60
   3  -5  -3   -1.00    1.20
   3  -5  -3    1.10    0.90
  -3   5   3   -0.40    1.50
  -3   5   3   -0.30    1.10
  -3   5   3    0.10    0.70
  -3   5   3   -1.60    1.20
   2  -5  -3 1017.90   43.40
   2  -5  -3 1041.00   43.00
   2  -5  -3 1034.10   42.80
  -2   5   3 1058.59   42.70
  -2   5   3 1052.89   42.80
  -2   5   3  999.80   43.20
  -2   5   3 1074.99   43.50
   1  -5  -3   16.40    2.40
   1  -5  -3   16.00    2.20
   1  -5  -3   16.20    2.10
   1  -5  -3   15.30    2.40
  -1   5   3   16.50    3.10
  -1   5   3   13.10    2.40
  -1   5   3   16.70    2.00
  -1   5   3   14.50    1.70
   0  -5  -3 3295.37  141.49
   0  -5  -3 3507.15  141.79
   0  -5  -3 3526.45  141.69
   0  -5  -3 3517.05  141.59
   0   5   3 3587.44  140.99
   0   5   3 3516.65  141.49
   0   5   3 3476.85  141.59
  -1  -5  -3  407.26   18.00
  -1  -5  -3  409.46   18.00
  -1  -5  -3  423.76   18.10
   1   5   3  426.26   17.20
   1   5   3  408.06   18.00
   1   5   3  407.66   17.80
  -2  -5  -3    1.70    1.50
  -2  -5  -3    1.70    1.20
  -2  -5  -3    2.20    1.40
  -2  -5  -3    1.30    1.50
   2   5   3    1.70    1.10
   2   5   3    1.80    0.80
  -3  -5  -3    9.20    1.50
   3   5   3    9.80    1.50
   3   5   3    9.50    1.70
  -4  -5  -3  130.19    9.10
  -4  -5  -3  150.08    7.10
  -4  -5  -3  131.59    8.10
   4   5   3  149.88    6.60
  -5  -5  -3   -1.20    1.60
  -5  -5  -3   -0.50    1.50
  -5  -5  -3    1.30    2.20
   5   5   3   -0.50    1.30
  -6  -5  -3    5.30    2.00
   6   5   3    4.90    1.90
  -7  -5  -3   25.00    4.10
  -7  -5  -3   25.50    5.10
   7   5   3   27.00    3.50
  -8  -5  -3   -0.10    2.10
  -8  -5  -3   -0.10    2.90
   8   5   3    2.00    2.20
  -9   6   3   12.00    3.20
  -8   6   3   19.90    3.70
   7  -6  -3  137.69    7.30
   7  -6  -3  142.69    7.50
  -7   6   3  136.09    7.90
   6  -6  -3   11.20    2.20
   6  -6  -3    7.40    2.90
   6  -6  -3    8.20    1.50
  -6   6   3    9.00    2.10
  -6   6   3    2.80    2.50
   5  -6  -3   17.60    2.10
  -5   6   3   12.30    1.90
  -5   6   3   19.30    2.80
   4  -6  -3  128.39    7.00
   4  -6  -3  117.09    6.60
   4  -6  -3  118.29    6.00
  -4   6   3   98.69    6.30
  -4   6   3  131.89    7.10
  -4   6   3  118.09    5.50
   3  -6  -3  182.98    9.30
   3  -6  -3  191.08    8.90
  -3   6   3  202.08    8.50
  -3   6   3  196.98    9.90
  -3   6   3  193.18    8.90
  -3   6   3  183.08    9.60
   2  -6  -3   20.00    3.20
   2  -6  -3   18.70    2.40
   2  -6  -3   19.20    2.80
   2  -6  -3   22.30    3.40
  -2   6   3   20.80    2.20
  -2   6   3   21.20    2.10
  -2   6   3   17.70    3.00
   1  -6  -3   37.50    3.30
   1  -6  -3   34.30    3.90
   1  -6  -3   31.90    3.50
   1  -6  -3   37.50    3.20
  -1   6   3   37.40    3.30
  -1   6   3   37.60    3.60
  -1   6   3   34.10    2.60
   0  -6  -3  200.88    9.60
   0  -6  -3  201.58    9.70
   0  -6  -3  194.58    9.60
   0   6   3  198.58    8.70
   0   6   3  190.98    9.30
   0   6   3  195.58    9.60
  -1  -6  -3  188.58    9.20
  -1  -6  -3  193.48    9.40
  -1  -6  -3  183.38    9.20
  -1  -6  -3  188.88    9.50
   1   6   3  196.18    8.30
   1   6   3  167.58    8.90
  -2  -6  -3   78.49    5.90
  -2  -6  -3  100.79    5.70
  -2  -6  -3   89.09    5.80
   2   6   3   98.49    4.60
   2   6   3   98.89    5.40
  -3  -6  -3    5.90    2.10
  -3  -6  -3    2.40    1.70
   3   6   3    3.30    1.10
   3   6   3    1.70    1.20
  -4  -6  -3   35.20    4.30
  -4  -6  -3   41.70    3.60
  -4  -6  -3   37.50    3.90
   4   6   3   40.90    3.20
  -5  -6  -3   54.59    4.90
  -5  -6  -3   68.09    4.80
  -5  -6  -3   56.49    5.50
   5   6   3   61.09    3.90
  -6  -6  -3   11.70    2.70
  -6  -6  -3    9.30    3.10
   6   6   3   10.50    3.50
  -7  -6  -3   13.50    2.50
  -7  -6  -3   12.20    3.30
  -8  -6  -3    5.80    2.60
  -8  -6  -3    7.50    3.60
   8   6   3    6.30    2.90
  -8   7   3    3.60    2.60
  -7   7   3    3.50    2.30
   6  -7  -3  139.99    7.40
   6  -7  -3  132.09    7.90
  -6   7   3  130.09    7.40
   5  -7  -3   32.40    3.70
   5  -7  -3   42.10    4.80
   5  -7  -3   35.30    4.30
  -5   7   3   34.20    5.10
  -5   7   3   25.20    3.50
  -5   7   3   35.50    2.30
   4  -7  -3 1804.12   71.69
   4  -7  -3 1750.02   72.09
   4  -7  -3 1660.93   72.29
  -4   7   3 1838.32   71.59
  -4   7   3 1841.92   73.09
  -4   7   3 1610.64   72.39
   3  -7  -3 1834.22   73.59
   3  -7  -3 1779.52   73.89
  -3   7   3 1739.33   74.29
  -3   7   3 1724.93   73.49
  -3   7   3 1903.11   73.19
   2  -7  -3   60.69    4.60
   2  -7  -3   59.29    5.30
  -2   7   3   66.29    5.10
  -2   7   3   60.69    3.80
  -2   7   3   62.09    3.90
   1  -7  -3  316.07   14.30
   1  -7  -3  314.47   14.30
   1  -7  -3  275.77   13.90
  -1   7   3  296.77   13.40
  -1   7   3  304.87   14.10
  -1   7   3  305.67   13.20
   0  -7  -3 1269.77   57.09
   0  -7  -3 1438.36   57.19
   0   7   3 1395.16   57.09
   0   7   3 1376.26   55.99
   0   7   3 1367.26   56.69
  -1  -7  -3  323.27   14.20
  -1  -7  -3  299.57   14.20
  -1  -7  -3  295.27   14.20
   1   7   3  304.47   13.00
   1   7   3  281.77   13.80
   1   7   3  302.97   14.10
  -2  -7  -3   49.99    4.70
  -2  -7  -3   47.00    4.50
  -2  -7  -3   46.40    4.30
   2   7   3   50.39    3.20
   2   7   3   47.70    4.10
  -3  -7  -3   97.09    6.90
  -3  -7  -3  107.59    6.40
  -3  -7  -3  106.39    6.50
   3   7   3  108.99    5.40
   3   7   3  108.69    5.90
  -4  -7  -3   11.10    2.80
  -4  -7  -3   18.40    3.50
   4   7   3   16.90    2.50
  -5  -7  -3    0.60    2.60
  -5  -7  -3   -2.20    2.00
   5   7   3    2.60    1.80
  -6  -7  -3   14.60    3.40
  -6  -7  -3   11.70    2.40
   6   7   3   15.40    2.40
  -7  -7  -3   58.29    7.00
  -7  -7  -3   65.09    6.00
   7   7   3   78.69    5.10
  -8   8   3    8.20    2.90
   7  -8  -3   16.60    3.40
  -7   8   3   17.50    2.90
   6  -8  -3  150.18    8.60
  -6   8   3  135.59    9.10
   5  -8  -3    1.10    2.60
  -5   8   3   -2.80    1.80
   4  -8  -3  203.78   10.50
  -4   8   3  210.38    9.00
  -4   8   3  183.88    9.80
   3  -8  -3  561.04   25.30
  -3   8   3  604.44   24.30
  -3   8   3  563.04   24.80
   2  -8  -3   40.80    5.00
  -2   8   3   44.90    3.90
  -2   8   3   48.80    3.60
  -2   8   3   53.39    5.10
   1  -8  -3   22.10    4.20
   1  -8  -3   17.60    2.90
  -1   8   3   22.20    2.80
  -1   8   3   14.60    3.00
  -1   8   3   25.50    4.20
   0  -8  -3  129.19    7.70
   0  -8  -3  137.89    7.90
   0   8   3  134.19    9.40
   0   8   3  137.29    7.90
   0   8   3  135.69    6.70
  -1  -8  -3  196.58   10.50
  -1  -8  -3  220.78   10.60
   1   8   3  207.08    9.50
   1   8   3  195.28   10.60
   1   8   3  206.58   10.50
  -2  -8  -3    7.50    2.30
  -2  -8  -3    8.70    2.50
   2   8   3    7.80    1.70
  -3  -8  -3   40.70    4.90
  -3  -8  -3   40.80    4.50
  -4  -8  -3   40.70    5.00
  -4  -8  -3   39.40    5.50
   4   8   3   44.80    4.60
  -5  -8  -3    1.20    2.40
  -5  -8  -3   -2.30    2.80
   5   8   3    2.10    1.90
  -6  -8  -3   21.90    4.30
  -6  -8  -3   30.10    5.00
   6   8   3   28.90    3.70
   7  -9  -3   20.50    3.80
  -7   9   3   23.00    4.40
   6  -9  -3   68.99    6.40
  -6   9   3   63.89    5.20
   5  -9  -3    1.70    2.80
  -5   9   3    4.00    2.30
   4  -9  -3    8.30    2.70
  -4   9   3    3.60    2.10
  -4   9   3    7.00    1.40
   3  -9  -3  277.77   13.60
  -3   9   3  264.67   12.70
  -3   9   3  280.07   12.30
   2  -9  -3    9.60    2.90
  -2   9   3    9.80    2.10
  -2   9   3    9.60    3.40
  -1   9   3    0.00    1.80
  -1   9   3    1.00    1.80
   0  -9  -3   60.89    5.40
   0   9   3   67.19    5.10
  -1  -9  -3    1.50    2.50
  -1  -9  -3    3.30    2.40
   1   9   3    0.10    2.10
  -2  -9  -3    5.90    2.80
  -2  -9  -3    8.30    3.10
  -3  -9  -3   77.49    6.60
  -3  -9  -3   80.29    6.30
   3   9   3   84.49    5.10
  -4  -9  -3   37.10    5.40
  -4  -9  -3   39.10    6.00
   4   9   3   39.90    3.90
  -5  -9  -3    7.90    3.50
  -5  -9  -3    8.70    2.90
   5   9   3    5.50    2.30
   6 -10  -3   10.30    4.00
  -6  10   3    9.40    2.70
   5 -10  -3   25.20    4.10
  -5  10   3   27.00    4.10
   4 -10  -3   -3.40    2.80
  -4  10   3   -1.20    2.30
   3 -10  -3   87.79    7.10
  -3  10   3   84.89    5.70
  -3  10   3   86.39    5.30
   2 -10  -3   44.90    5.60
  -2  10   3   40.40    4.10
  -2  10   3   49.00    4.20
  -1  10   3   -2.20    1.90
  -1  10   3   -0.10    1.90
   0 -10  -3   -3.80    2.20
   0  10   3   -1.30    2.10
   0  10   3    0.00    2.10
  -1 -10  -3    3.50    2.60
   1  10   3    5.00    2.50
   1  10   3    0.20    2.10
  -2 -10  -3   31.40    5.30
  -2 -10  -3   38.30    5.60
   2  10   3   41.50    5.30
   2  10   3   42.60    4.40
  -3 -10  -3   -2.00    2.60
  -3 -10  -3    4.70    3.50
   3  10   3    4.30    2.20
  -4 -10  -3   53.19    6.20
  -4 -10  -3   40.80    6.60
   4  10   3   52.59    4.50
   4 -11  -3   16.70    3.80
  -4  11   3   18.10    3.20
   3 -11  -3  140.49    9.30
  -3  11   3  128.99    7.70
  -3  11   3  145.39    7.70
   2 -11  -3    6.60    3.30
  -2  11   3    2.20    2.10
  -2  11   3    5.70    2.60
   1 -11  -3    2.10    3.30
  -1  11   3    0.40    2.50
  -1  11   3    0.70    2.30
   0 -11  -3   -1.20    2.80
   0  11   3   -2.50    2.50
   0  11   3   -2.20    2.30
  -1 -11  -3   31.90    5.70
   1  11   3   25.60    4.80
   1  11   3   34.10    4.20
  -2 -11  -3   11.30    3.80
   2  11   3   22.20    4.20
   2  11   3   13.70    3.20
   2  12  -4   11.50    3.00
  -2 -12   4    6.90    4.40
  -2 -12   4   13.20    3.60
   1  12  -4   76.99    6.00
  -1 -12   4   76.39    8.10
  -1 -12   4   89.89    8.10
   0  12  -4   63.09    5.60
   0 -12   4   57.89    7.10
   0 -12   4   66.59    7.70
  -1  12  -4   34.30    4.60
   1 -12   4   25.70    4.40
   1 -12   4   21.40    4.40
  -2  12  -4    9.40    2.90
   2 -12   4   15.30    4.00
  -3  12  -4   72.19    6.10
   3 -12   4   74.19    7.60
   4  11  -4    8.50    2.50
  -4 -11   4   11.40    4.50
  -4 -11   4    6.10    2.80
   3  11  -4    3.40    2.00
  -3 -11   4   10.20    4.40
  -3 -11   4    3.50    2.70
   2  11  -4    2.50    2.10
  -2 -11   4    4.10    3.70
  -2 -11   4   -4.00    2.60
   1  11  -4    0.20    1.90
  -1 -11   4    0.90    2.70
  -1 -11   4    1.80    3.80
   0  11  -4    4.50    2.10
   0 -11   4    3.70    3.30
   0 -11   4    2.90    2.80
  -1  11  -4   60.59    5.00
   1 -11   4   70.09    6.50
   1 -11   4   69.99    6.80
  -2  11  -4    1.00    2.10
  -3  11  -4   15.00    2.90
   3 -11   4   14.00    3.50
  -4  11  -4  115.19    7.20
   4 -11   4  107.69    8.60
  -5  11  -4    1.60    2.40
   5  10  -4  119.29    7.30
  -5 -10   4  118.19    7.80
  -5 -10   4  118.29   10.10
   4  10  -4    3.70    2.10
  -4 -10   4    4.70    4.20
  -4 -10   4    2.50    2.40
   3  10  -4    3.50    1.80
  -3 -10   4    4.30    2.40
  -3 -10   4    1.10    3.50
   2  10  -4   17.00    2.70
  -2 -10   4   14.30    3.40
  -2 -10   4   22.20    4.10
   1  10  -4   46.90    4.10
  -1 -10   4   46.90    6.00
  -1 -10   4   37.50    5.30
   0  10  -4   17.20    3.30
   0 -10   4   19.90    3.70
   0 -10   4   22.50    3.70
  -1  10  -4   25.50    4.10
  -1  10  -4   14.90    6.90
  -1  10  -4   18.70    3.40
   1 -10   4   17.30    3.50
   1 -10   4   21.60    4.10
  -2  10  -4   -1.70    1.60
  -2  10  -4    0.60    1.80
   2 -10   4    6.20    2.70
   2 -10   4    0.80    2.40
  -3  10  -4   13.20    2.70
   3 -10   4    9.40    3.20
  -4  10  -4    3.80    2.00
   4 -10   4    2.50    2.70
  -5  10  -4    1.10    2.00
   5 -10   4   -2.00    2.50
  -6  10  -4    4.10    2.40
   6 -10   4    3.10    3.30
   6   9  -4    2.20    2.40
  -6  -9   4    7.30    4.40
  -6  -9   4    7.40    2.50
   5   9  -4    5.00    2.10
  -5  -9   4    6.10    2.10
  -5  -9   4    7.50    3.80
   4   9  -4    1.00    1.90
  -4  -9   4   -0.70    2.00
  -4  -9   4    3.50    3.50
   3   9  -4   -1.10    1.70
  -3  -9   4    1.70    3.00
  -3  -9   4   -2.30    1.90
   2   9  -4  224.18   10.80
  -2  -9   4  228.08   12.40
  -2  -9   4  226.48   11.50
   1   9  -4   94.69    7.00
   1   9  -4   75.69    5.10
  -1  -9   4   77.79    6.40
  -1  -9   4   89.19    6.10
  -1  -9   4   78.59    6.90
   0   9  -4   23.80    3.80
   0   9  -4   10.60    3.00
   0   9  -4   15.60    2.30
   0  -9   4   15.80    3.00
   0  -9   4   15.50    3.80
   0  -9   4   15.80    2.90
  -1   9  -4    4.50    2.90
  -1   9  -4    1.20    1.70
  -1   9  -4    3.10    1.50
   1  -9   4   -1.00    2.70
   1  -9   4   -1.10    2.20
  -2   9  -4   15.10    2.60
  -2   9  -4   16.80    3.00
   2  -9   4   14.80    3.00
   2  -9   4   16.40    3.00
  -3   9  -4   70.19    4.90
  -3   9  -4   68.69    3.90
   3  -9   4   77.69    4.90
   3  -9   4   65.19    7.00
   3  -9   4   74.69    6.00
  -4   9  -4   86.89    5.80
   4  -9   4   92.69    6.90
  -5   9  -4   34.00    4.00
   5  -9   4   38.90    5.30
  -6   9  -4    8.50    2.30
   6  -9   4    6.20    2.80
  -7   9  -4    6.80    2.40
   7  -9   4    0.60    3.40
   7   8  -4   19.00    3.30
  -7  -8   4   28.50    4.00
  -7  -8   4   26.00    5.00
   6   8  -4   15.20    2.60
  -6  -8   4   17.70    3.60
  -6  -8   4   14.20    4.20
   5   8  -4  128.79    7.20
  -5  -8   4  123.39    7.20
  -5  -8   4  126.49    9.20
   4   8  -4  462.35   20.00
  -4  -8   4  447.36   20.10
  -4  -8   4  449.46   21.50
   3   8  -4   67.79    6.20
   3   8  -4   56.09    4.20
  -3  -8   4   60.99    5.00
  -3  -8   4   54.89    6.20
  -3  -8   4   56.29    4.90
   2   8  -4  395.36   17.60
   2   8  -4  347.27   16.30
  -2  -8   4  389.06   17.00
  -2  -8   4  354.86   17.30
  -2  -8   4  373.06   17.80
   1   8  -4  892.41   39.50
   1   8  -4  972.90   39.80
   1   8  -4  972.40   40.50
  -1  -8   4  896.81   41.00
  -1  -8   4 1048.90   40.40
  -1  -8   4  910.41   40.50
   0   8  -4  313.07   14.90
   0   8  -4  314.57   13.70
   0   8  -4  266.57   13.60
   0  -8   4  311.07   15.10
   0  -8   4  337.17   14.70
   0  -8   4  294.87   14.80
  -1   8  -4  315.07   14.50
  -1   8  -4  322.07   14.10
  -1   8  -4  330.87   15.70
   1  -8   4  314.47   17.30
   1  -8   4  322.97   15.40
   1  -8   4  338.87   15.00
  -2   8  -4   -2.10    1.30
   2  -8   4   -0.90    2.20
   2  -8   4   -1.10    1.80
   2  -8   4    0.20    2.00
  -3   8  -4  170.88    8.70
  -3   8  -4  181.88    9.70
   3  -8   4  171.98    9.70
   3  -8   4  153.98    9.40
   3  -8   4  185.98    8.40
  -4   8  -4   81.19    6.00
  -4   8  -4   73.39    5.10
   4  -8   4   79.69    6.20
   4  -8   4   89.89    6.90
  -5   8  -4   88.19    5.50
   5  -8   4   88.99    6.70
  -6   8  -4   12.30    2.50
   6  -8   4   11.70    3.40
  -7   8  -4    0.60    1.90
   7  -8   4    2.00    3.00
  -8   8  -4   15.10    2.90
   8  -8   4   16.20    3.80
   8   7  -4    3.30    2.60
  -8  -7   4    8.50    4.80
   7   7  -4   87.39    6.20
  -7  -7   4   95.09    5.70
  -7  -7   4   90.19    8.80
   6   7  -4   71.99    5.40
  -6  -7   4   73.19    7.40
   5   7  -4    3.60    1.80
  -5  -7   4    3.10    3.10
  -5  -7   4    0.70    2.00
   4   7  -4   80.69    5.90
   4   7  -4   86.09    5.20
  -4  -7   4   89.39    6.30
  -4  -7   4   71.79    6.90
   3   7  -4  136.19    7.30
   3   7  -4  157.38    8.40
  -3  -7   4  139.89    7.70
  -3  -7   4  151.68    8.40
  -3  -7   4  141.39    8.80
   2   7  -4   -1.50    1.90
   2   7  -4   -1.10    1.80
  -2  -7   4    0.40    1.50
  -2  -7   4   -2.00    2.40
  -2  -7   4    1.10    1.70
   1   7  -4  293.77   13.80
   1   7  -4  315.27   14.80
   1   7  -4  318.67   14.00
  -1  -7   4  314.07   14.50
  -1  -7   4  308.57   14.80
  -1  -7   4  332.17   14.50
   0   7  -4    3.90    2.00
   0   7  -4    0.20    1.30
   0   7  -4    1.80    1.10
   0  -7   4    2.30    1.60
   0  -7   4    5.30    1.90
   0  -7   4    4.30    1.80
   0  -7   4    1.90    2.80
  -1   7  -4  254.77   12.30
  -1   7  -4  239.68   11.30
  -1   7  -4  250.87   10.90
   1  -7   4  216.48   11.90
   1  -7   4  253.07   12.30
   1  -7   4  262.97   12.20
   1  -7   4  263.07   11.70
  -2   7  -4    2.20    2.30
  -2   7  -4    2.60    1.80
  -2   7  -4    3.10    0.90
  -2   7  -4    0.20    1.40
   2  -7   4    1.90    1.70
   2  -7   4   -0.20    2.00
   2  -7   4    1.10    1.90
  -3   7  -4  256.47   11.60
  -3   7  -4  214.78   11.40
   3  -7   4  230.18   11.70
   3  -7   4  249.97   10.60
   3  -7   4  203.08   13.60
  -4   7  -4  114.39    6.90
  -4   7  -4  105.79    6.10
   4  -7   4  101.19    7.00
   4  -7   4  123.09    7.20
  -5   7  -4   25.90    3.00
   5  -7   4   23.20    4.90
   5  -7   4   22.80    4.10
  -6   7  -4   59.19    4.40
   6  -7   4   62.69    5.60
  -7   7  -4    0.70    1.90
   7  -7   4    1.00    3.10
  -8   7  -4   31.10    4.00
   8  -7   4   26.20    4.00
   8   6  -4   36.80    4.50
  -8  -6   4   49.00    7.30
   7   6  -4   99.79    6.50
  -7  -6   4  107.49    8.70
  -7  -6   4  106.99    6.10
   6   6  -4   72.89    5.10
  -6  -6   4   59.99    6.70
  -6  -6   4   78.19    4.70
   5   6  -4  544.45   22.70
   5   6  -4  496.05   22.50
  -5  -6   4  497.65   23.90
  -5  -6   4  549.65   22.30
  -5  -6   4  517.65   22.30
   4   6  -4  799.12   32.50
   4   6  -4  739.73   32.30
  -4  -6   4  757.62   32.20
  -4  -6   4  795.42   32.30
  -4  -6   4  744.03   33.60
   3   6  -4  132.29    6.90
   3   6  -4  145.09    7.70
  -3  -6   4  138.89    7.00
  -3  -6   4  126.69    8.30
   2   6  -4   -1.20    1.60
   2   6  -4    0.70    1.30
   2   6  -4    0.00    1.00
  -2  -6   4    0.70    1.20
  -2  -6   4   -0.10    1.90
  -2  -6   4    0.90    1.30
   1   6  -4   75.09    4.30
   1   6  -4   70.99    5.00
   1   6  -4   70.59    4.00
  -1  -6   4   72.99    4.60
  -1  -6   4   71.79    5.00
  -1  -6   4   72.39    4.60
   0   6  -4  171.88    7.90
   0   6  -4  177.18    8.00
   0   6  -4  169.98    8.80
   0  -6   4  166.88    8.90
   0  -6   4  178.28    8.60
   0  -6   4  165.38    8.60
   0  -6   4  177.98    8.70
  -1   6  -4   74.29    4.20
  -1   6  -4   70.19    5.20
  -1   6  -4   81.89    5.10
  -1   6  -4   77.79    3.90
   1  -6   4   73.89    4.90
   1  -6   4   71.29    5.10
   1  -6   4   76.59    5.00
   1  -6   4   79.49    4.70
  -2   6  -4    7.50    1.40
  -2   6  -4    7.10    1.30
  -2   6  -4    8.00    1.90
  -2   6  -4    6.40    1.50
   2  -6   4   10.20    1.90
   2  -6   4    7.10    1.90
  -3   6  -4   58.49    3.70
  -3   6  -4   59.39    4.40
   3  -6   4   63.19    3.90
   3  -6   4   49.99    4.60
   3  -6   4   58.49    4.70
  -4   6  -4  521.85   21.40
  -4   6  -4  449.86   20.60
   4  -6   4  460.05   21.30
   4  -6   4  492.25   21.40
  -5   6  -4  347.17   15.50
  -5   6  -4  317.27   14.60
   5  -6   4  330.07   15.10
   5  -6   4  305.87   15.20
  -6   6  -4   72.99    4.80
   6  -6   4   70.39    6.50
   6  -6   4   66.29    5.60
  -7   6  -4   33.10    3.50
   7  -6   4   32.10    4.80
  -8   6  -4   22.00    3.60
   8  -6   4   18.30    3.40
  -9   6  -4    7.60    2.60
   9  -6   4   11.10    3.40
   9   5  -4    7.80    2.80
   8   5  -4   10.10    2.50
  -8  -5   4   17.40    3.80
   7   5  -4   -0.90    1.70
  -7  -5   4    4.60    1.40
  -7  -5   4    2.50    3.50
   6   5  -4   18.60    3.10
  -6  -5   4   20.20    2.70
  -6  -5   4   16.40    3.50
  -6  -5   4   25.20    2.60
   5   5  -4   -1.90    1.30
  -5  -5   4    1.50    1.10
  -5  -5   4    1.30    2.40
   4   5  -4    6.50    2.00
   4   5  -4    6.30    1.70
  -4  -5   4    9.40    1.50
  -4  -5   4    7.50    1.40
  -4  -5   4    4.90    2.50
   3   5  -4  487.45   20.80
   3   5  -4  490.95   20.70
   3   5  -4  466.55   20.40
  -3  -5   4  469.75   21.40
  -3  -5   4  479.35   20.40
   2   5  -4 1011.70   42.10
   2   5  -4 1022.40   42.40
   2   5  -4  975.70   41.90
  -2  -5   4 1047.20   42.20
  -2  -5   4 1023.50   42.10
  -2  -5   4 1028.60   42.80
   1   5  -4 1244.48   51.29
   1   5  -4 1218.48   51.29
   1   5  -4 1236.88   51.79
  -1  -5   4 1277.57   51.59
  -1  -5   4 1258.27   51.89
  -1  -5   4 1257.87   51.89
  -1  -5   4 1270.17   51.69
   0   5  -4 2374.26   98.59
   0   5  -4 2419.36   97.89
   0   5  -4 2398.96   97.99
   0   5  -4 2511.85   98.59
   0  -5   4 2404.46   98.49
   0  -5   4 2444.46   98.49
   0  -5   4 2413.46   98.49
   0  -5   4 2361.06   98.69
  -1   5  -4  141.79    6.20
  -1   5  -4  139.19    7.10
  -1   5  -4  141.89    6.50
  -1   5  -4  124.29    7.10
  -1   5  -4  141.59    6.60
   1  -5   4  140.09    7.40
   1  -5   4  144.39    6.80
   1  -5   4  145.29    7.10
   1  -5   4  140.49    7.10
  -2   5  -4   41.10    2.10
  -2   5  -4   38.70    3.60
  -2   5  -4   38.80    3.30
  -2   5  -4   43.40    2.70
   2  -5   4   40.20    3.30
   2  -5   4   43.30    3.00
   2  -5   4   39.10    3.60
  -3   5  -4  216.98   10.20
  -3   5  -4  207.48    9.50
   3  -5   4  218.48    9.80
   3  -5   4  203.28   10.00
   3  -5   4  211.78   10.30
  -4   5  -4    3.30    1.60
  -4   5  -4    5.80    1.30
   4  -5   4    3.60    1.60
  -5   5  -4  234.28   11.30
   5  -5   4  270.47   11.80
   5  -5   4  241.18   12.00
  -6   5  -4  741.43   29.10
  -6   5  -4  667.73   28.70
   6  -5   4  640.54   28.70
   6  -5   4  656.13   29.20
  -7   5  -4   27.00    3.20
   7  -5   4   26.80    4.20
  -8   5  -4   44.80    4.30
   8  -5   4   39.50    4.90
  -9   5  -4    1.40    2.10
   9  -5   4    1.30    2.80
   9   4  -4  111.39    7.30
  -9  -4   4  102.79    8.60
   8   4  -4    6.30    2.20
  -8  -4   4    1.00    3.50
   7   4  -4   -1.10    1.70
  -7  -4   4   -0.20    1.50
  -7  -4   4    2.10    2.90
   6   4  -4  231.78   11.70
   6   4  -4  256.87   11.60
  -6  -4   4  255.97   10.90
  -6  -4   4  240.18   13.00
  -6  -4   4  259.47   11.20
   5   4  -4  493.85   20.50
   5   4  -4  399.96   21.60
  -5  -4   4  484.45   19.90
  -5  -4   4  451.15   21.40
  -5  -4   4  503.95   19.70
   4   4  -4  245.48   11.10
   4   4  -4  231.98   11.00
   4   4  -4  247.28   11.30
  -4  -4   4  251.07   10.60
  -4  -4   4  244.18   10.90
  -4  -4   4  235.68   12.00
   3   4  -4 1432.56   57.79
   3   4  -4 1405.36   57.79
   3   4  -4 1359.56   57.59
  -3  -4   4 1458.95   57.49
  -3  -4   4 1381.46   58.39
   2   4  -4  755.22   31.90
   2   4  -4  783.12   31.80
   2   4  -4  772.62   32.20
  -2  -4   4  744.03   32.10
  -2  -4   4  788.02   31.90
  -2  -4   4  775.82   32.00
  -2  -4   4  758.12   32.40
   1   4  -4  465.85   19.40
   1   4  -4  465.35   19.70
   1   4  -4  455.35   19.40
   1   4  -4  450.85   19.90
  -1  -4   4  469.75   19.70
  -1  -4   4  461.05   19.90
  -1  -4   4  466.95   20.00
  -1  -4   4  472.35   19.60
   0   4  -4 1035.90   43.20
   0   4  -4 1034.30   42.70
   0   4  -4 1049.99   42.80
   0   4  -4  980.20   43.30
   0  -4   4 1069.69   43.20
   0  -4   4 1094.49   43.20
   0  -4   4 1096.29   43.20
   0  -4   4 1013.10   43.40
  -1   4  -4  675.53   27.60
  -1   4  -4  622.54   28.10
  -1   4  -4  656.43   27.30
  -1   4  -4  654.73   28.10
   1  -4   4  673.53   27.50
   1  -4   4  691.53   28.10
   1  -4   4  656.93   28.30
   1  -4   4  677.83   28.10
   1  -4   4  715.73   27.90
  -2   4  -4  151.38    6.60
  -2   4  -4  132.09    7.10
  -2   4  -4  140.39    7.10
   2  -4   4  157.78    6.70
   2  -4   4  142.99    7.10
   2  -4   4  139.99    7.30
   2  -4   4  143.49    7.00
  -3   4  -4   17.60    2.40
  -3   4  -4   15.50    1.70
   3  -4   4   16.70    2.40
   3  -4   4   12.20    2.10
  -4   4  -4 1083.89   44.10
   4  -4   4 1066.79   44.60
   4  -4   4 1065.69   44.50
  -5   4  -4  398.26   17.40
  -5   4  -4  422.26   17.70
   5  -4   4  403.76   17.50
   5  -4   4  382.36   17.80
  -6   4  -4  956.20   42.20
  -6   4  -4 1037.80   42.40
   6  -4   4 1052.79   42.20
  -7   4  -4   35.80    3.70
  -7   4  -4   42.90    3.70
   7  -4   4   30.60    4.40
  -8   4  -4   19.80    3.20
   8  -4   4   11.40    2.70
  -9   4  -4   -1.40    1.90
   9  -4   4    2.30    2.80
  -9  -3   4    1.50    4.00
  -9  -3   4   -3.70    2.20
  -8  -3   4    3.20    3.00
  -8  -3   4    0.60    2.10
  -7  -3   4  166.08    7.20
  -7  -3   4  152.78    9.60
  -7  -3   4  149.29    8.30
  -7  -3   4  165.28    7.60
   6   3  -4   21.50    3.30
  -6  -3   4   18.70    2.90
  -6  -3   4   21.60    1.90
  -6  -3   4   18.60    2.40
   5   3  -4  364.76   17.00
   5   3  -4  397.06   16.80
  -5  -3   4  419.96   16.30
  -5  -3   4  360.36   17.00
  -5  -3   4  390.26   17.90
  -5  -3   4  400.96   16.70
   4   3  -4  520.25   22.10
   4   3  -4  519.65   22.20
   4   3  -4  514.35   22.10
  -4  -3   4  513.95   21.90
  -4  -3   4  554.64   21.60
  -4  -3   4  506.45   22.80
   3   3  -4   88.39    4.60
   3   3  -4   89.29    4.70
   3   3  -4   90.49    4.90
  -3  -3   4   88.89    5.30
  -3  -3   4   87.09    4.90
  -3  -3   4   95.19    4.50
   2   3  -4   56.99    3.40
   2   3  -4   60.09    3.70
   2   3  -4   62.79    3.50
   2   3  -4   70.09    3.40
  -2  -3   4   61.29    4.00
  -2  -3   4   62.69    3.40
  -2  -3   4   61.49    3.60
  -2  -3   4   58.59    3.50
   1   3  -4  445.26   19.50
   1   3  -4  460.25   19.30
   1   3  -4  445.36   19.60
   1   3  -4  473.55   19.30
  -1  -3   4  505.45   19.50
  -1  -3   4  456.25   19.70
  -1  -3   4  447.26   19.70
  -1  -3   4  478.25   19.80
   0   3  -4  105.79    5.60
   0   3  -4  112.99    5.10
   0   3  -4  117.79    5.10
   0   3  -4  106.39    5.40
   0  -3   4  107.69    5.50
   0  -3   4  106.29    5.60
   0  -3   4  124.79    5.50
   0  -3   4  106.89    5.50
   0  -3   4  118.89    5.50
  -1   3  -4  121.09    6.30
  -1   3  -4  125.79    6.30
  -1   3  -4  130.69    5.70
  -1   3  -4  140.99    5.90
   1  -3   4  143.29    6.20
   1  -3   4  129.39    6.30
   1  -3   4  132.29    5.80
   1  -3   4  126.89    6.50
   1  -3   4  140.89    6.30
  -2   3  -4  399.06   15.90
  -2   3  -4  375.16   16.30
  -2   3  -4  358.76   16.30
   2  -3   4  417.26   15.90
   2  -3   4  335.67   16.80
   2  -3   4  384.76   16.30
   2  -3   4  378.66   16.20
  -3   3  -4   41.90    2.50
  -3   3  -4   33.60    3.10
   3  -3   4   41.50    3.20
   3  -3   4   46.10    2.50
   3  -3   4   41.20    2.90
  -4   3  -4  200.88    9.00
  -4   3  -4  203.98    9.30
   4  -3   4  192.18    9.40
   4  -3   4  194.88    9.30
   4  -3   4  218.48    8.70
  -5   3  -4  782.62   32.50
  -5   3  -4  766.92   32.40
   5  -3   4  832.12   31.90
   5  -3   4  749.23   32.80
   5  -3   4  766.62   32.40
  -6   3  -4   47.20    3.50
   6  -3   4   42.90    3.60
   6  -3   4   48.80    3.80
  -7   3  -4  395.46   18.70
  -7   3  -4  434.56   18.30
   7  -3   4  387.36   18.90
   7  -3   4  471.85   17.80
  -8   3  -4    9.10    2.10
   8  -3   4    5.80    2.50
  -9   3  -4   20.10    3.60
   9  -3   4   12.70    3.00
 -10  -2   4   12.60    4.00
 -10  -2   4   10.70    3.20
  -9  -2   4   32.00    5.90
  -9  -2   4   28.40    4.30
  -8  -2   4   53.49    5.90
  -8  -2   4   53.99    4.80
  -7  -2   4  277.67   11.50
  -7  -2   4  246.68   12.20
  -7  -2   4  245.58   14.20
   6   2  -4  528.15   21.40
  -6  -2   4  525.65   21.40
  -6  -2   4  479.55   22.90
  -6  -2   4  490.15   22.60
   5   2  -4    6.80    1.50
   5   2  -4    6.40    1.30
  -5  -2   4    8.30    1.60
  -5  -2   4    6.50    2.00
  -5  -2   4    6.50    1.20
   4   2  -4  671.13   28.20
   4   2  -4  680.53   28.40
  -4  -2   4  684.13   29.00
  -4  -2   4  676.43   28.20
  -4  -2   4  684.83   28.40
   3   2  -4  149.19    6.70
   3   2  -4  133.69    6.70
   3   2  -4  141.89    6.70
  -3  -2   4  150.98    6.70
  -3  -2   4  138.39    6.70
  -3  -2   4  150.88    7.30
   2   2  -4   93.79    4.60
   2   2  -4   96.99    4.60
   2   2  -4   92.09    4.80
   2   2  -4  100.19    4.70
  -2  -2   4   94.19    4.70
  -2  -2   4   98.79    5.00
  -2  -2   4   92.49    4.70
   1   2  -4   38.70    2.10
   1   2  -4   39.70    2.20
   1   2  -4   37.10    2.30
   1   2  -4   35.50    2.40
  -1  -2   4   41.30    2.60
  -1  -2   4   36.50    2.40
  -1  -2   4   37.20    2.50
   0   2  -4  170.38    7.30
   0   2  -4  158.48    7.60
   0   2  -4  180.88    7.30
   0   2  -4  162.88    7.70
   0  -2   4  172.58    7.70
   0  -2   4  166.98    7.60
   0  -2   4  188.08    7.60
   0  -2   4  164.28    7.40
  -1   2  -4  167.78    7.60
  -1   2  -4  177.38    7.30
  -1   2  -4  154.98    7.60
  -1   2  -4  170.68    7.10
   1  -2   4  178.18    7.60
   1  -2   4  160.78    7.70
   1  -2   4  180.58    7.50
   1  -2   4  170.18    7.60
   1  -2   4  166.18    7.20
  -2   2  -4 4387.36  186.18
  -2   2  -4 4898.91  185.88
   2  -2   4 4575.84  186.28
   2  -2   4 4667.83  185.88
   2  -2   4 4456.35  186.28
   2  -2   4 4662.53  186.08
  -3   2  -4   89.49    4.60
  -3   2  -4   87.19    4.10
  -3   2  -4   81.19    4.60
  -3   2  -4   99.69    4.40
   3  -2   4   96.09    4.30
   3  -2   4   92.09    4.70
   3  -2   4   96.69    4.00
   3  -2   4   88.19    4.80
  -4   2  -4  224.28   10.10
  -4   2  -4  233.88   10.00
  -4   2  -4  211.38   10.00
   4  -2   4  223.98   10.40
   4  -2   4  224.58   10.10
   4  -2   4  236.58    9.50
   4  -2   4  238.58    9.80
  -5   2  -4  643.44   26.50
  -5   2  -4  639.14   26.50
   5  -2   4  667.23   26.60
   5  -2   4  628.94   25.90
   5  -2   4  626.04   27.00
   5  -2   4  603.44   26.10
   5  -2   4  635.34   26.30
  -6   2  -4 2566.14  100.89
  -6   2  -4 2459.15  101.19
   6  -2   4 2611.04  100.79
   6  -2   4 2380.56  100.79
   6  -2   4 2412.96  101.59
  -7   2  -4 1259.47   50.89
  -7   2  -4 1196.78   51.09
   7  -2   4 1248.88   50.49
   7  -2   4 1183.58   51.39
   7  -2   4 1271.07   50.49
  -8   2  -4   99.29    5.80
   8  -2   4   91.89    5.60
   8  -2   4   98.19    6.50
  -9   2  -4   66.29    5.10
   9  -2   4   65.39    6.00
 -10  -1   4   40.40    5.20
 -10  -1   4   39.40    6.90
  -9  -1   4   -5.70    3.10
  -9  -1   4    4.00    2.40
  -8  -1   4   42.00    4.30
  -8  -1   4   39.00    5.60
   7   1  -4   13.00    2.80
  -7  -1   4   16.90    3.00
  -7  -1   4   18.40    2.50
   6   1  -4  187.18    8.40
  -6  -1   4  175.38    9.50
  -6  -1   4  179.88    9.90
  -6  -1   4  184.38    8.40
   5   1  -4    2.70    1.00
   5   1  -4    2.80    1.20
  -5  -1   4    2.70    1.70
  -5  -1   4    1.90    0.90
  -5  -1   4    3.50    1.30
   4   1  -4    0.70    0.90
   4   1  -4    2.80    0.90
  -4  -1   4    1.80    1.10
   3   1  -4   54.99    3.40
   3   1  -4   62.39    3.40
  -3  -1   4   58.59    3.70
  -3  -1   4   62.89    3.30
  -3  -1   4   58.99    3.30
   2   1  -4  270.77   11.70
   2   1  -4  278.97   11.80
   2   1  -4  274.77   11.90
  -2  -1   4  284.17   11.70
  -2  -1   4  266.97   11.80
  -2  -1   4  285.97   12.00
  -2  -1   4  260.97   11.80
   1   1  -4  275.47   11.50
   1   1  -4  260.27   11.40
   1   1  -4  266.07   11.50
   1   1  -4  269.77   11.30
  -1  -1   4  262.07   11.50
  -1  -1   4  268.17   11.50
   0   1  -4  152.78    6.50
   0   1  -4  144.09    6.80
   0   1  -4  147.99    6.70
   0  -1   4  146.09    6.70
   0  -1   4  143.79    6.50
   0  -1   4  150.78    6.70
   0  -1   4  162.38    6.80
   0  -1   4  159.08    6.70
  -1   1  -4  875.01   38.20
  -1   1  -4  904.11   38.10
  -1   1  -4  937.01   37.80
   1  -1   4  960.20   38.10
   1  -1   4 1003.50   38.20
   1  -1   4  970.40   38.00
   1  -1   4  936.41   37.80
   1  -1   4  856.51   38.90
  -2   1  -4  361.76   15.40
  -2   1  -4  353.46   15.70
  -2   1  -4  340.77   15.70
   2  -1   4  402.46   15.40
   2  -1   4  366.76   15.80
   2  -1   4  384.66   15.90
   2  -1   4  382.76   15.60
   2  -1   4  394.36   15.60
  -3   1  -4 5674.73  232.88
  -3   1  -4 5598.64  232.78
  -3   1  -4 6013.40  232.78
  -3   1  -4 5414.56  232.98
  -3   1  -4 5700.73  233.28
   3  -1   4 5638.64  233.28
   3  -1   4 5757.02  233.08
   3  -1   4 6154.88  232.98
   3  -1   4 6022.80  232.68
  -4   1  -4   14.40    1.60
  -4   1  -4   19.50    1.60
  -4   1  -4   15.50    1.80
   4  -1   4   15.90    1.70
   4  -1   4   14.00    1.80
   4  -1   4   16.30    2.20
  -5   1  -4   -0.60    0.70
  -5   1  -4   -0.30    0.90
   5  -1   4   -0.80    1.00
   5  -1   4    1.30    1.00
   5  -1   4    0.70    1.30
  -6   1  -4  140.79    6.30
  -6   1  -4  138.79    6.80
   6  -1   4  118.79    7.50
   6  -1   4  143.29    6.80
   6  -1   4  149.99    6.80
   7  -1   4   33.10    3.30
   7  -1   4   26.40    3.10
   7  -1   4   18.70    3.80
  -8   1  -4   64.79    4.60
   8  -1   4   62.39    5.40
   8  -1   4   72.09    4.70
   8  -1   4   70.79    4.80
   9  -1   4   -1.40    2.40
 -10   0   4    0.80    3.40
 -10   0   4    1.80    2.60
  -9   0   4   -3.20    3.00
  -9   0   4   -3.00    2.00
  -8   0   4   74.89    6.80
  -8   0   4   86.99    5.80
   7   0  -4    2.00    1.40
  -7   0   4   -1.10    1.50
  -7   0   4   -1.20    1.30
  -7   0   4   -1.10    2.20
   6   0  -4    1.80    1.40
   6   0  -4    4.40    1.20
  -6   0   4    4.20    1.20
  -6   0   4    5.00    1.70
  -6   0   4    6.80    1.70
   5   0  -4   43.70    3.00
   5   0  -4   42.70    3.00
  -5   0   4   45.00    3.00
  -5   0   4   47.20    3.20
  -5   0   4   40.40    3.50
   4   0  -4 2191.88   91.39
   4   0  -4 2182.68   91.49
  -4   0   4 2266.67   91.59
  -4   0   4 2323.17   91.79
  -4   0   4 2298.17   92.89
   3   0  -4  212.08    9.70
  -3   0   4  220.48    9.90
  -3   0   4  228.88    9.90
  -3   0   4  238.68   10.10
  -3   0   4  224.48    9.90
   2   0  -4  273.57   11.90
   2   0  -4  265.57   11.60
   2   0  -4  268.57   11.80
  -2   0   4  261.57   11.80
  -2   0   4  299.87   12.00
  -2   0   4  287.67   11.70
  -2   0   4  267.77   11.80
   1   0  -4    0.20    0.40
   1   0  -4    0.30    0.50
   1   0  -4    1.00    0.50
  -1   0   4    0.60    0.50
  -1   0   4    1.10    0.60
  -1   0   4    0.30    0.50
   0   0  -4    2.30    0.50
   0   0  -4    2.70    0.60
   0   0  -4    1.80    0.70
   0   0  -4    2.40    0.50
   0   0   4    1.40    0.60
   0   0   4    2.80    0.70
  -1   0  -4   74.39    3.80
  -1   0  -4   79.29    3.70
  -1   0  -4   79.29    3.90
   1   0   4   81.39    3.80
   1   0   4   85.69    3.80
   1   0   4   70.09    3.80
  -2   0  -4  844.42   34.90
  -2   0  -4  842.12   34.90
  -2   0  -4  873.81   35.20
  -2   0  -4  843.12   34.90
   2   0   4  847.92   34.80
   2   0   4  891.11   35.00
   2   0   4  827.92   34.90
  -3   0  -4 1037.10   41.40
  -3   0  -4 1004.80   41.10
  -3   0  -4  934.91   40.90
  -3   0  -4 1004.80   40.90
   3   0   4 1037.10   41.10
   3   0   4  996.60   40.90
  -4   0  -4   11.50    2.00
  -4   0  -4   13.00    1.80
  -4   0  -4   14.20    1.30
  -4   0  -4   13.30    1.40
   4   0   4   11.20    1.80
  -5   0  -4   82.39    4.30
  -5   0  -4   72.29    3.80
  -5   0  -4   66.99    4.50
  -5   0  -4   72.89    3.50
   5   0   4   70.79    4.20
  -6   0  -4  270.47   12.10
  -6   0  -4  268.07   12.80
   6   0   4  279.67   12.40
   6   0   4  280.37   12.40
  -7   0  -4  272.67   12.40
  -7   0  -4  273.77   13.00
   7   0   4  257.57   13.10
   7   0   4  285.87   12.70
   7   0   4  281.37   12.60
  -8   0  -4  235.58   10.90
   8   0   4  220.08   11.20
   8   0   4  239.08   11.50
   8   0   4  224.98   11.50
  -9   0  -4   22.20    3.40
   9   0   4   16.20    3.10
   9   0   4   18.10    3.10
 -10   1   4    5.90    2.70
  -9   1   4   88.39    7.30
  -9   1   4   79.09    6.10
  -8   1   4   61.39    5.10
  -8   1   4   69.59    5.70
   7  -1  -4   36.40    3.10
  -7   1   4   41.50    3.50
  -7   1   4   37.40    3.70
   6  -1  -4   14.30    2.30
   6  -1  -4   15.40    2.50
  -6   1   4   18.10    2.80
  -6   1   4   12.50    2.20
  -6   1   4   17.20    2.50
   5  -1  -4   28.60    2.40
   5  -1  -4   24.70    2.30
  -5   1   4   28.80    2.50
  -5   1   4   22.70    2.70
   4  -1  -4  303.17   13.60
   4  -1  -4  308.37   13.40
  -4   1   4  302.27   14.10
  -4   1   4  317.67   13.70
  -4   1   4  329.97   13.70
  -4   1   4  318.57   13.60
   3  -1  -4 2091.69   86.69
   3  -1  -4 2162.68   86.79
   3  -1  -4 2057.19   86.39
  -3   1   4 2065.39   86.69
  -3   1   4 2216.08   86.69
  -3   1   4 2152.48   86.49
  -3   1   4 2174.18   86.79
   2  -1  -4  951.40   39.70
   2  -1  -4  952.80   40.00
   2  -1  -4  968.00   40.00
  -2   1   4  953.40   40.20
  -2   1   4  941.21   39.90
  -2   1   4 1045.90   39.80
  -2   1   4  999.40   39.90
   1  -1  -4  391.86   16.10
   1  -1  -4  376.16   15.80
   1  -1  -4  368.76   16.10
  -1   1   4  395.56   16.00
  -1   1   4  373.46   16.10
  -1   1   4  379.86   16.10
   0  -1  -4 1543.45   64.49
   0  -1  -4 1564.64   64.69
   0  -1  -4 1549.05   64.69
   0  -1  -4 1725.03   64.69
   0   1   4 1624.74   64.59
   0   1   4 1560.84   64.79
   0   1   4 1566.74   64.69
  -1  -1  -4 1023.20   39.80
  -1  -1  -4  967.40   39.60
  -1  -1  -4  936.11   39.70
   1   1   4  976.60   39.60
   1   1   4  928.91   39.50
   1   1   4  972.20   39.60
  -2  -1  -4    5.50    0.90
  -2  -1  -4    8.10    1.30
  -2  -1  -4    9.40    1.20
  -2  -1  -4    7.70    1.50
   2   1   4    6.90    1.10
   2   1   4    4.70    0.90
   2   1   4    8.60    1.40
  -3  -1  -4  114.19    5.60
  -3  -1  -4  115.69    5.20
  -3  -1  -4  123.89    5.90
  -3  -1  -4  110.29    5.70
   3   1   4  119.09    5.20
   3   1   4  115.69    5.70
  -4  -1  -4    6.40    1.10
  -4  -1  -4    5.20    1.20
  -4  -1  -4    5.80    0.90
  -4  -1  -4    3.10    1.20
   4   1   4    4.90    1.30
  -5  -1  -4    2.20    0.90
  -5  -1  -4    0.60    1.30
  -5  -1  -4   -1.00    1.30
   5   1   4    2.10    1.40
  -6  -1  -4    5.30    2.20
  -6  -1  -4    5.90    1.30
   6   1   4    6.60    1.90
   6   1   4    7.10    2.10
  -7  -1  -4    4.10    1.90
  -7  -1  -4    4.60    1.50
   7   1   4    7.30    2.50
   7   1   4    3.20    2.50
  -8  -1  -4    3.00    1.70
  -8  -1  -4    0.40    1.90
   8   1   4    1.00    2.40
  -9  -1  -4    6.00    2.00
   9   1   4    6.50    2.80
   9   1   4    4.80    2.70
 -10   2   4   10.20    3.20
  -9   2   4   37.70    4.60
  -9   2   4   30.30    5.90
  -8   2   4  199.98    9.70
  -8   2   4  178.68    9.80
   7  -2  -4   14.00    2.60
  -7   2   4   10.10    1.80
  -7   2   4   11.70    2.20
   6  -2  -4   82.39    4.60
   6  -2  -4   84.59    4.80
  -6   2   4   93.39    6.00
  -6   2   4   78.99    5.80
  -6   2   4   81.89    5.00
   5  -2  -4    2.70    1.00
   5  -2  -4    5.10    1.30
  -5   2   4    2.20    1.10
   4  -2  -4 1212.28   50.29
   4  -2  -4 1215.78   49.90
  -4   2   4 1264.37   50.19
  -4   2   4 1226.48   50.19
  -4   2   4 1136.29   50.89
  -4   2   4 1283.57   50.49
   3  -2  -4 4110.29  172.18
   3  -2  -4 4171.08  172.48
   3  -2  -4 4175.58  172.68
  -3   2   4 4356.96  172.28
  -3   2   4 4351.26  172.28
  -3   2   4 4406.46  172.68
  -3   2   4 4277.67  172.58
   2  -2  -4 2503.85  102.29
   2  -2  -4 2609.94  102.49
   2  -2  -4 2409.56  101.99
  -2   2   4 2499.75  102.39
  -2   2   4 2530.75  102.09
  -2   2   4 2420.16  102.29
  -2   2   4 2673.13  101.99
   1  -2  -4 2044.20   82.69
   1  -2  -4 1993.00   82.79
   1  -2  -4 2042.40   82.69
   1  -2  -4 2111.79   82.49
  -1   2   4 2017.00   82.69
  -1   2   4 2034.00   82.49
  -1   2   4 2004.00   82.79
   0  -2  -4   -0.30    0.60
   0  -2  -4   -0.20    0.70
   0  -2  -4   -0.70    0.60
   0   2   4    0.20    0.60
   0   2   4   -0.50    0.60
   0   2   4    0.50    0.60
  -1  -2  -4   60.29    3.30
  -1  -2  -4   59.19    3.20
  -1  -2  -4   55.99    3.20
   1   2   4   58.29    3.30
   1   2   4   56.99    3.10
  -2  -2  -4   38.00    2.70
  -2  -2  -4   37.40    2.60
  -2  -2  -4   38.00    2.40
  -2  -2  -4   37.60    2.40
   2   2   4   37.50    2.30
   2   2   4   36.20    2.60
  -3  -2  -4  166.08    8.10
  -3  -2  -4  176.58    8.30
  -3  -2  -4  175.58    7.70
   3   2   4  175.48    7.50
   3   2   4  172.98    8.20
  -4  -2  -4 1599.44   68.39
  -4  -2  -4 1664.23   67.79
  -4  -2  -4 1651.33   68.59
  -4  -2  -4 1770.92   67.79
   4   2   4 1663.43   68.49
  -5  -2  -4  186.58   10.10
  -5  -2  -4  232.08    9.30
  -5  -2  -4  214.68   10.30
  -5  -2  -4  210.78   10.20
   5   2   4  205.38   10.10
  -6  -2  -4    6.20    1.90
  -6  -2  -4    5.50    1.30
  -6  -2  -4    3.00    2.10
   6   2   4    6.40    2.30
   6   2   4    5.30    3.00
  -7  -2  -4  353.46   16.90
  -7  -2  -4  383.46   16.30
  -7  -2  -4  379.46   17.10
   7   2   4  371.46   17.00
  -8  -2  -4   42.20    4.40
  -8  -2  -4   38.80    3.60
   8   2   4   43.00    4.80
  -9  -2  -4    2.10    2.10
  -9  -2  -4    2.00    1.80
   9   2   4    2.20    3.00
 -10   3   4   47.10    5.90
  -9   3   4  191.28   10.40
  -8   3   4   33.90    4.30
  -8   3   4   37.10    4.20
   7  -3  -4  452.85   22.40
  -7   3   4  503.35   22.70
  -7   3   4  585.14   23.30
  -7   3   4  535.75   22.30
   6  -3  -4  841.72   33.60
   6  -3  -4  831.42   33.20
  -6   3   4  712.23   34.30
  -6   3   4  816.52   33.40
   5  -3  -4  124.79    5.90
   5  -3  -4  107.49    8.20
  -5   3   4  121.69    6.00
  -5   3   4  128.09    6.40
  -5   3   4  131.09    6.70
   4  -3  -4 1053.39   40.70
   4  -3  -4  963.10   40.70
   4  -3  -4  972.10   41.30
  -4   3   4  984.20   40.80
  -4   3   4 1028.70   41.50
  -4   3   4  965.60   41.00
   3  -3  -4   17.60    2.20
   3  -3  -4   21.00    1.90
   3  -3  -4   18.50    1.70
   3  -3  -4   13.00    2.70
  -3   3   4   18.30    1.80
  -3   3   4   18.80    2.30
  -3   3   4   15.20    2.20
  -3   3   4   19.00    1.80
   2  -3  -4 3147.08  130.19
   2  -3  -4 3053.39  129.89
   2  -3  -4 3276.87  130.49
   2  -3  -4 3388.46  129.99
  -2   3   4 3264.97  129.79
  -2   3   4 3122.79  129.89
  -2   3   4 3154.58  130.29
  -2   3   4 3282.67  130.39
   1  -3  -4 3229.68  137.49
   1  -3  -4 3235.38  137.29
   1  -3  -4 3453.45  137.69
   1  -3  -4 3523.75  137.39
  -1   3   4 3449.75  136.99
  -1   3   4 3315.27  137.49
  -1   3   4 3485.75  137.69
  -1   3   4 3463.05  137.29
   0  -3  -4  240.68   10.90
   0  -3  -4  244.68   10.80
   0  -3  -4  244.18   10.80
   0  -3  -4  246.78   10.80
   0   3   4  244.68   10.80
   0   3   4  253.27   10.80
   0   3   4  250.17   11.00
  -1  -3  -4  414.06   17.40
  -1  -3  -4  392.36   17.20
  -1  -3  -4  405.96   17.40
   1   3   4  408.16   17.20
   1   3   4  412.16   17.40
  -2  -3  -4  969.50   40.00
  -2  -3  -4  948.21   40.20
  -2  -3  -4  965.40   39.70
   2   3   4  946.41   40.30
   2   3   4  994.30   39.60
  -3  -3  -4  402.76   17.10
  -3  -3  -4  393.76   17.60
  -3  -3  -4  392.26   17.50
   3   3   4  402.06   16.70
   3   3   4  394.86   17.60
   3   3   4  428.66   16.70
  -4  -3  -4  305.17   14.00
  -4  -3  -4  309.07   14.10
  -4  -3  -4  310.87   13.20
  -4  -3  -4  309.27   14.10
   4   3   4  303.27   14.00
   4   3   4  316.07   13.10
  -5  -3  -4  160.58    7.10
  -5  -3  -4  140.19    8.40
   5   3   4  144.59    8.50
   5   3   4  163.58    7.10
  -6  -3  -4   30.60    3.70
  -6  -3  -4   23.40    3.90
   6   3   4   25.30    4.10
   6   3   4   33.00    2.80
  -7  -3  -4   12.00    2.50
  -7  -3  -4   10.50    2.20
   7   3   4    6.00    2.10
  -8  -3  -4   12.80    2.60
  -8  -3  -4   10.60    3.30
   8   3   4   21.20    3.50
  -9  -3  -4   11.10    2.60
   9   3   4   16.20    2.80
   9   3   4   12.00    3.30
  -9   4   4    5.10    2.80
  -8   4   4    1.40    2.20
  -7   4   4    5.80    2.10
  -7   4   4    7.80    1.70
   6  -4  -4  134.09    6.60
   6  -4  -4  124.39    7.40
   6  -4  -4  141.29    6.50
  -6   4   4  127.59    6.80
  -6   4   4  132.89    8.00
  -6   4   4  131.69    7.20
   5  -4  -4  100.49    5.80
   5  -4  -4  104.59    5.10
   5  -4  -4  100.19    5.50
  -5   4   4   93.89    5.80
  -5   4   4   80.59    5.50
  -5   4   4  100.89    4.90
   4  -4  -4   26.40    2.20
   4  -4  -4   28.80    2.70
   4  -4  -4   23.00    3.00
  -4   4   4   27.20    2.60
  -4   4   4   28.20    3.10
  -4   4   4   27.40    2.20
   3  -4  -4 1269.07   54.69
   3  -4  -4 1319.17   56.09
   3  -4  -4 1302.37   54.29
   3  -4  -4 1366.96   54.39
  -3   4   4 1342.77   54.39
  -3   4   4 1355.46   54.29
  -3   4   4 1318.37   54.89
  -3   4   4 1366.96   55.09
   2  -4  -4  255.97   11.70
   2  -4  -4  260.77   11.20
   2  -4  -4  235.88   11.40
   2  -4  -4  249.08   11.10
  -2   4   4  256.37   11.70
  -2   4   4  263.07   11.00
  -2   4   4  242.38   11.60
  -2   4   4  262.97   11.00
   1  -4  -4  199.28    9.20
   1  -4  -4  199.88    9.60
   1  -4  -4  205.18    9.20
   1  -4  -4  197.78    9.30
  -1   4   4  199.88    9.60
  -1   4   4  201.78    9.10
  -1   4   4  224.68    8.90
  -1   4   4  194.48    9.30
   0  -4  -4    1.90    1.00
   0  -4  -4    1.10    0.90
   0  -4  -4    1.80    0.90
   0   4   4    2.50    1.10
   0   4   4    2.10    0.90
   0   4   4    0.90    1.00
  -1  -4  -4   14.70    2.10
  -1  -4  -4    9.50    1.60
   1   4   4   10.00    1.90
   1   4   4   12.50    1.90
  -2  -4  -4    1.50    1.10
  -2  -4  -4    3.30    1.30
  -2  -4  -4    1.60    1.20
   2   4   4    1.80    0.80
   2   4   4    0.90    0.80
   2   4   4    1.20    1.30
  -3  -4  -4   23.70    2.80
  -3  -4  -4   23.50    3.10
  -3  -4  -4   25.50    3.50
  -3  -4  -4   24.50    2.60
   3   4   4   22.20    1.80
   3   4   4   18.30    3.20
   3   4   4   24.10    2.00
  -4  -4  -4  170.48    7.60
  -4  -4  -4  153.08    9.10
  -4  -4  -4  157.08    9.30
   4   4   4  148.09    9.40
   4   4   4  173.88    7.30
  -5  -4  -4   91.19    5.30
  -5  -4  -4   89.69    5.80
  -5  -4  -4   84.49    6.00
   5   4   4   96.59    4.80
  -6  -4  -4    3.70    2.30
  -6  -4  -4    1.10    1.80
   6   4   4    4.10    1.50
  -7  -4  -4    1.30    2.20
  -7  -4  -4   -0.60    2.80
   7   4   4    0.80    2.00
  -8  -4  -4   21.20    3.80
  -8  -4  -4   12.50    3.10
   8   4   4   14.70    2.60
  -9   5   4    3.30    2.60
  -8   5   4   10.70    2.60
  -7   5   4    8.30    2.20
   6  -5  -4  308.27   13.00
   6  -5  -4  307.17   14.10
   6  -5  -4  261.17   13.50
  -6   5   4  284.57   13.70
  -6   5   4  294.47   12.80
  -6   5   4  311.87   14.20
   5  -5  -4  513.35   21.70
   5  -5  -4  526.15   22.40
   5  -5  -4  508.25   21.60
  -5   5   4  480.65   22.20
  -5   5   4  504.55   21.50
  -5   5   4  542.95   22.80
   4  -5  -4   13.60    2.10
   4  -5  -4   17.60    2.90
   4  -5  -4   13.50    2.00
  -4   5   4   13.70    2.00
  -4   5   4   15.90    1.80
   3  -5  -4   57.69    3.80
   3  -5  -4   55.89    4.10
   3  -5  -4   57.79    3.50
  -3   5   4   49.40    4.30
  -3   5   4   57.29    3.50
  -3   5   4   61.39    3.30
  -3   5   4   54.89    4.40
   2  -5  -4  208.98    9.80
   2  -5  -4  205.58   10.10
   2  -5  -4  213.88    9.60
   2  -5  -4  212.58   10.30
  -2   5   4  202.38   10.00
  -2   5   4  213.28    9.50
  -2   5   4  216.08    9.40
  -2   5   4  218.28   10.50
   1  -5  -4  841.42   35.30
   1  -5  -4  803.52   35.10
   1  -5  -4  833.92   35.00
   1  -5  -4  844.72   34.90
  -1   5   4  857.81   35.20
  -1   5   4  865.61   34.40
  -1   5   4  821.02   35.00
   0  -5  -4  271.37   12.40
   0  -5  -4  272.27   12.50
   0  -5  -4  266.37   12.40
   0   5   4  262.67   12.20
   0   5   4  275.87   12.40
   0   5   4  287.37   11.60
  -1  -5  -4  608.24   25.60
  -1  -5  -4  570.24   25.40
   1   5   4  626.54   24.50
   1   5   4  597.34   25.20
   1   5   4  579.94   25.40
  -2  -5  -4  102.19    6.40
  -2  -5  -4  120.69    6.30
  -2  -5  -4  126.89    8.20
   2   5   4  111.19    6.50
   2   5   4  124.19    5.90
   2   5   4  121.29    5.30
  -3  -5  -4  178.18   11.20
  -3  -5  -4  204.18    9.40
  -3  -5  -4  180.28   11.60
   3   5   4  208.68    8.90
   3   5   4  206.08    8.60
  -4  -5  -4   54.59    4.00
  -4  -5  -4   58.69    4.50
  -4  -5  -4   56.69    4.90
   4   5   4   57.99    3.30
  -5  -5  -4  290.57   14.60
  -5  -5  -4  291.67   14.40
  -5  -5  -4  323.87   14.00
   5   5   4  326.07   13.50
  -6  -5  -4    7.00    2.90
  -6  -5  -4    6.70    2.20
   6   5   4    9.80    1.90
  -7  -5  -4   74.39    6.20
  -7  -5  -4   74.09    5.90
   7   5   4   77.79    5.80
  -8  -5  -4   39.30    4.90
  -8  -5  -4   32.70    5.70
   8   5   4   40.00    6.00
   8   5   4   33.30    4.20
  -9   6   4    0.80    2.70
  -8   6   4    0.90    2.30
   7  -6  -4  256.97   11.80
  -7   6   4  221.08   11.80
   6  -6  -4   84.49    5.40
  -6   6   4   86.69    4.40
  -6   6   4   84.89    5.60
   5  -6  -4   -1.10    1.90
   5  -6  -4    0.00    2.10
   5  -6  -4    3.20    1.90
  -5   6   4    1.20    1.10
  -5   6   4   -3.30    2.10
  -5   6   4   -1.40    1.80
   4  -6  -4    8.30    2.20
   4  -6  -4    7.80    2.00
   4  -6  -4    5.50    1.70
  -4   6   4    6.60    1.40
  -4   6   4    9.60    2.20
   3  -6  -4    1.90    1.40
   3  -6  -4   -1.80    1.60
  -3   6   4    2.10    1.40
  -3   6   4    3.00    1.80
  -3   6   4    1.40    1.00
   2  -6  -4  150.58    7.80
   2  -6  -4  147.69    8.20
   2  -6  -4  157.08    7.80
   2  -6  -4  161.48    8.50
  -2   6   4  161.38    7.70
  -2   6   4  161.68    7.40
  -2   6   4  153.98    8.10
   1  -6  -4   57.29    4.40
   1  -6  -4   65.49    4.50
   1  -6  -4   58.29    4.30
  -1   6   4   56.09    4.60
  -1   6   4   61.19    3.50
  -1   6   4   58.99    3.80
   0  -6  -4   85.99    5.30
   0  -6  -4   77.09    5.10
   0   6   4   79.19    4.90
   0   6   4   85.89    5.40
   0   6   4   81.89    4.20
  -1  -6  -4  279.17   13.50
  -1  -6  -4  311.67   13.60
   1   6   4  305.07   12.40
   1   6   4  262.27   13.30
   1   6   4  292.57   13.20
  -2  -6  -4  226.58   11.80
  -2  -6  -4  265.37   11.80
   2   6   4  254.37   10.60
   2   6   4  256.87   11.30
   2   6   4  218.38   12.40
  -3  -6  -4   81.39    5.90
  -3  -6  -4   76.69    5.40
  -3  -6  -4   75.39    5.20
   3   6   4   75.99    4.70
   3   6   4   88.99    4.20
  -4  -6  -4   47.80    4.90
  -4  -6  -4   50.29    4.60
  -4  -6  -4   50.59    4.20
   4   6   4   51.59    3.80
  -5  -6  -4  110.29    7.40
  -5  -6  -4   98.29    6.80
   5   6   4  114.89    5.60
  -6  -6  -4   12.80    2.70
  -6  -6  -4   15.10    3.00
   6   6   4    9.10    2.30
  -7  -6  -4   77.09    6.50
  -7  -6  -4   86.49    7.20
   7   6   4   86.39    5.50
  -8   7   4    1.40    2.60
   7  -7  -4   13.40    3.10
  -7   7   4   18.50    3.00
   6  -7  -4   76.69    5.50
  -6   7   4   68.49    5.20
   5  -7  -4  124.89    9.00
   5  -7  -4  124.29    7.20
  -5   7   4  139.49    8.70
  -5   7   4  117.69    7.00
  -5   7   4  127.69    6.10
   4  -7  -4  263.77   12.40
   4  -7  -4  238.68   11.80
  -4   7   4  230.18   11.70
  -4   7   4  254.37   10.90
   3  -7  -4  178.38    9.80
  -3   7   4  181.78   10.00
  -3   7   4  165.68    8.60
  -3   7   4  185.08    8.30
   2  -7  -4  390.16   17.30
   2  -7  -4  333.77   16.40
  -2   7   4  365.06   16.70
  -2   7   4  357.26   15.70
  -2   7   4  361.26   15.80
   1  -7  -4  117.99    8.00
   1  -7  -4  130.89    7.30
  -1   7   4  123.79    7.20
  -1   7   4  111.79    6.40
  -1   7   4  129.79    6.20
   0  -7  -4    7.60    1.90
   0  -7  -4    4.30    2.20
   0   7   4    6.20    2.10
   0   7   4    6.70    2.00
   0   7   4   10.80    1.80
  -1  -7  -4   -0.70    1.80
  -1  -7  -4   -2.20    1.80
   1   7   4    0.70    1.30
   1   7   4   -0.30    1.80
  -2  -7  -4   60.39    5.30
  -2  -7  -4   64.19    5.10
   2   7   4   70.19    4.10
   2   7   4   65.89    5.10
   2   7   4   57.59    5.00
  -3  -7  -4   17.10    2.90
   3   7   4   18.40    2.40
   3   7   4   13.60    3.00
   3   7   4   17.10    3.10
  -4  -7  -4  182.88   10.00
  -4  -7  -4  176.78   10.40
   4   7   4  195.48    8.60
  -5  -7  -4   92.49    6.40
  -5  -7  -4   87.19    6.90
   5   7   4   84.79    5.00
  -6  -7  -4    7.20    3.20
  -6  -7  -4    9.40    2.70
   6   7   4    7.10    2.50
  -7  -7  -4   57.79    6.10
  -7  -7  -4   51.29    7.20
  -8   8   4    8.30    3.10
   7  -8  -4    0.10    3.40
  -7   8   4   -3.00    2.30
   6  -8  -4   18.60    3.40
  -6   8   4   14.10    3.00
   5  -8  -4  226.78   11.50
  -5   8   4  237.88   10.30
  -5   8   4  213.78   11.00
   4  -8  -4   24.20    4.10
  -4   8   4   16.50    2.70
  -4   8   4   12.90    2.30
   3  -8  -4   37.80    4.60
  -3   8   4   43.30    3.50
  -3   8   4   48.10    4.00
   2  -8  -4   89.49    6.20
  -2   8   4   82.89    5.20
  -2   8   4  102.49    6.80
  -2   8   4   85.09    5.40
   1  -8  -4  344.57   16.70
   1  -8  -4  330.27   15.50
  -1   8   4  286.07   16.20
  -1   8   4  342.97   15.60
  -1   8   4  344.67   14.60
   0  -8  -4   19.60    2.70
   0  -8  -4   25.30    3.90
   0   8   4   24.80    4.40
   0   8   4   24.30    3.50
  -1  -8  -4    8.90    2.40
   1   8   4   16.10    2.60
   1   8   4   13.10    2.50
  -2  -8  -4    9.30    2.40
   2   8   4    8.50    1.70
   2   8   4    7.00    2.40
  -3  -8  -4   41.40    5.60
  -3  -8  -4   42.60    5.00
   3   8   4   41.80    5.50
   3   8   4   48.00    3.60
  -4  -8  -4    7.70    2.40
  -4  -8  -4    4.30    2.80
   4   8   4    3.20    2.80
  -5  -8  -4    0.10    2.90
  -5  -8  -4   -1.60    2.50
   5   8   4    1.40    2.40
   5   8   4    4.50    3.20
  -6  -8  -4  122.29    9.40
  -6  -8  -4  122.89    8.70
   6   8   4  136.49    9.80
  -7   9   4    3.00    2.90
   6  -9  -4   58.09    5.90
  -6   9   4   53.89    5.00
   5  -9  -4   10.50    2.90
  -5   9   4    7.30    2.60
   4  -9  -4   -2.30    2.60
  -4   9   4   -1.20    1.40
  -4   9   4    1.20    2.00
   3  -9  -4   63.89    5.50
  -3   9   4   49.80    4.30
  -3   9   4   68.59    4.70
   2  -9  -4   11.40    2.90
  -2   9   4   16.10    3.10
   1  -9  -4   69.19    5.70
  -1   9   4   72.39    5.10
  -1   9   4   74.49    5.60
   0  -9  -4   25.00    4.60
   0   9   4   28.30    3.70
   0   9   4   28.60    3.60
  -1  -9  -4   50.49    5.60
   1   9   4   60.69    5.30
   1   9   4   55.89    4.50
  -2  -9  -4   90.69    6.70
   2   9   4   87.09    5.40
   2   9   4   91.29    6.80
  -3  -9  -4   -2.00    2.40
   3   9   4    1.20    3.70
   3   9   4   -1.90    2.60
  -4  -9  -4   16.60    3.20
  -4  -9  -4   13.40    3.70
   4   9   4   26.40    4.30
  -5  -9  -4    6.50    3.10
  -5  -9  -4    6.80    4.10
   5   9   4    5.40    3.90
   5 -10  -4  126.69    8.60
  -5  10   4  121.69    7.40
   4 -10  -4   70.59    6.60
  -4  10   4   74.29    5.70
   3 -10  -4   78.19    6.70
  -3  10   4   77.29    4.90
  -3  10   4   78.49    5.60
   2 -10  -4   17.70    3.50
  -2  10   4   25.90    3.50
  -2  10   4   23.70    3.50
   1 -10  -4   12.10    3.00
  -1  10   4   19.30    3.40
  -1  10   4   10.90    2.50
   0 -10  -4   -1.40    2.50
   0  10   4    5.20    2.60
   0  10   4    1.00    2.10
  -1 -10  -4   45.40    6.00
   1  10   4   53.09    5.20
   1  10   4   57.69    4.60
  -2 -10  -4    3.70    2.80
   2  10   4    0.60    2.80
   2  10   4   -0.60    2.30
  -3 -10  -4    3.70    3.00
   3  10   4    1.40    2.80
   3  10   4    5.80    3.30
   3 -11  -4    0.70    4.20
  -3  11   4    5.60    2.50
  -3  11   4    3.60    1.90
   2 -11  -4    2.80    3.00
  -2  11   4    1.00    2.60
  -2  11   4   -1.90    2.00
   1 -11  -4   -4.90    2.90
  -1  11   4   -2.80    2.50
  -1  11   4    2.90    2.80
   0 -11  -4    8.60    3.20
   0  11   4    2.20    2.40
   0  11   4    3.10    2.40
  -1 -11  -4    1.90    3.30
   1  11   4    0.70    2.40
   1  11   4   -0.80    2.60
   1  12  -5   53.19    5.40
  -1 -12   5   53.59    7.10
  -1 -12   5   63.09    7.50
   0  12  -5   -0.90    2.40
   0 -12   5    9.50    4.30
   0 -12   5    4.30    3.50
  -1  12  -5    2.50    2.50
   1 -12   5    0.40    3.80
   1 -12   5   -0.40    3.50
  -2  12  -5   -0.90    2.50
   2 -12   5    0.90    3.40
  -3  12  -5    0.10    2.70
   3 -12   5    5.30    4.00
   3  11  -5   14.10    2.90
  -3 -11   5   10.60    4.30
  -3 -11   5   12.90    3.00
   2  11  -5    0.40    1.90
  -2 -11   5   -2.60    2.70
  -2 -11   5   -0.60    3.90
   1  11  -5   53.19    4.80
  -1 -11   5   51.69    5.80
  -1 -11   5   58.49    7.30
   0  11  -5    0.50    1.90
   0 -11   5    0.10    3.40
   0 -11   5   -3.40    2.80
  -1  11  -5   -0.10    2.10
   1 -11   5   -1.40    3.50
   1 -11   5   -2.80    2.80
  -2  11  -5    3.00    2.20
   2 -11   5   -2.70    2.90
   2 -11   5   -2.00    4.00
  -3  11  -5   17.50    3.10
   3 -11   5   14.40    3.80
  -4  11  -5    1.70    2.30
   4 -11   5   -1.20    3.30
  -5  11  -5    9.70    2.80
   5 -11   5    5.20    3.50
   5  10  -5    5.80    2.40
  -5 -10   5    8.30    4.40
  -5 -10   5    4.80    2.40
   4  10  -5    3.30    2.20
  -4 -10   5    2.50    2.60
  -4 -10   5   10.20    4.20
   3  10  -5    2.70    1.80
  -3 -10   5    3.60    2.50
  -3 -10   5    3.10    3.40
   2  10  -5   88.49    5.80
  -2 -10   5   93.69    7.10
  -2 -10   5  107.49    8.50
   1  10  -5  162.48    8.80
  -1 -10   5  177.98   10.50
  -1 -10   5  169.28    9.90
   0  10  -5   21.10    3.40
   0 -10   5   23.90    3.80
   0 -10   5   32.70    5.70
  -1  10  -5   30.30    3.80
  -1  10  -5   25.40    3.70
   1 -10   5   30.50    5.20
   1 -10   5   25.50    5.20
  -2  10  -5  127.19    7.40
   2 -10   5  133.39    8.20
   2 -10   5  121.09    8.60
  -3  10  -5   47.80    4.60
   3 -10   5   47.70    5.90
  -4  10  -5    1.40    1.90
   4 -10   5    2.60    2.60
  -5  10  -5    6.20    2.40
   5 -10   5    7.40    3.40
  -6  10  -5    1.70    2.50
   6 -10   5    5.40    3.50
   6   9  -5    0.30    2.30
  -6  -9   5    8.30    4.40
  -6  -9   5    1.90    2.20
   5   9  -5    1.10    2.20
  -5  -9   5   -5.10    3.90
  -5  -9   5   -0.30    2.00
   4   9  -5    3.60    1.90
  -4  -9   5    2.50    3.50
  -4  -9   5    1.30    2.10
   3   9  -5    3.30    1.70
  -3  -9   5    4.40    2.20
  -3  -9   5    7.90    3.70
   2   9  -5  265.77   12.90
  -2  -9   5  278.27   13.60
  -2  -9   5  289.47   14.60
   1   9  -5   34.80    6.00
   1   9  -5   39.90    3.70
  -1  -9   5   41.80    7.00
  -1  -9   5   43.70    5.70
  -1  -9   5   47.40    4.80
   0   9  -5   77.49    7.20
   0   9  -5   80.49    5.20
   0   9  -5   67.99    4.80
   0  -9   5   58.89    9.70
   0  -9   5   65.49    5.90
  -1   9  -5   95.99    5.20
  -1   9  -5   91.89    8.60
  -1   9  -5   91.09    5.70
   1  -9   5   83.39    6.80
   1  -9   5  105.29    7.10
  -2   9  -5    7.60    1.90
   2  -9   5    8.90    4.60
   2  -9   5    6.70    2.60
   2  -9   5    5.40    2.70
  -3   9  -5   96.29    5.70
   3  -9   5   86.39    5.80
   3  -9   5   67.89    9.50
   3  -9   5   93.89    6.80
  -4   9  -5   13.40    2.50
   4  -9   5   13.60    2.90
  -5   9  -5    1.90    2.00
   5  -9   5    2.90    2.70
  -6   9  -5    6.90    2.20
   6  -9   5   11.50    3.20
  -7   9  -5    5.70    2.50
   7  -9   5    2.80    3.20
   7   8  -5    2.00    2.40
  -7  -8   5    1.00    4.50
   6   8  -5  116.79    7.30
  -6  -8   5  119.79    6.80
  -6  -8   5  112.19    9.80
   5   8  -5  164.78    8.60
  -5  -8   5  161.08   10.80
  -5  -8   5  163.68    8.60
   4   8  -5   30.80    3.60
  -4  -8   5   36.50    4.00
  -4  -8   5   30.90    6.20
   3   8  -5  105.09    6.10
  -3  -8   5  104.59    7.90
  -3  -8   5  109.89    6.70
   2   8  -5  241.58   12.00
   2   8  -5  274.97   14.00
  -2  -8   5  254.87   12.80
  -2  -8   5  256.87   13.70
  -2  -8   5  286.07   12.70
   1   8  -5  516.35   23.10
   1   8  -5  551.34   23.50
   1   8  -5  548.95   24.20
  -1  -8   5  588.34   23.80
  -1  -8   5  498.45   25.80
  -1  -8   5  520.75   23.80
   0   8  -5  124.59    8.00
   0   8  -5  124.79    6.40
   0   8  -5  123.79    6.70
   0  -8   5  132.09    7.90
   0  -8   5  130.99    7.80
   0  -8   5  121.79    7.60
  -1   8  -5   26.40    2.90
  -1   8  -5   28.50    5.10
  -1   8  -5   25.20    2.50
   1  -8   5   19.20    4.30
   1  -8   5   23.40    4.00
   1  -8   5   25.40    4.10
  -2   8  -5   32.90    2.40
  -2   8  -5   28.70    3.30
   2  -8   5   34.30    4.20
   2  -8   5   34.50    5.30
   2  -8   5   28.20    4.20
  -3   8  -5   39.10    3.60
  -3   8  -5   45.80    5.20
   3  -8   5   49.30    5.20
   3  -8   5   38.80    4.10
   3  -8   5   31.20    4.90
  -4   8  -5    9.10    2.60
  -4   8  -5   12.30    2.20
   4  -8   5   11.10    2.70
  -5   8  -5   34.10    3.50
   5  -8   5   37.90    5.30
  -6   8  -5   23.30    3.50
   6  -8   5   18.50    3.60
  -7   8  -5   56.19    4.80
   7  -8   5   59.49    6.20
  -8   8  -5  144.39    8.40
   8  -8   5  141.19    9.80
   7   7  -5   63.19    5.40
  -7  -7   5   70.69    8.10
   6   7  -5    9.00    2.20
  -6  -7   5    8.60    2.20
  -6  -7   5    5.30    3.40
   5   7  -5   29.50    3.60
  -5  -7   5   36.80    6.30
   4   7  -5  578.04   25.50
   4   7  -5  641.84   26.40
  -4  -7   5  589.14   27.10
  -4  -7   5  568.54   25.40
   3   7  -5  489.75   22.40
   3   7  -5  530.15   23.30
  -3  -7   5  564.24   23.20
  -3  -7   5  518.45   22.70
  -3  -7   5  504.25   23.80
   2   7  -5  164.78    8.80
   2   7  -5  144.79    7.40
  -2  -7   5  159.78    7.90
  -2  -7   5  124.59    9.70
  -2  -7   5  145.89    7.90
   1   7  -5   97.59    6.60
   1   7  -5  108.29    5.50
   1   7  -5   90.69    6.10
  -1  -7   5   97.39    6.10
  -1  -7   5   97.59    5.90
  -1  -7   5   96.19    6.60
   0   7  -5   42.90    3.20
   0   7  -5   35.50    3.00
   0   7  -5   40.10    4.40
   0  -7   5   27.90    5.10
   0  -7   5   40.10    4.10
   0  -7   5   43.00    4.20
  -1   7  -5   61.29    3.40
  -1   7  -5   60.59    5.40
  -1   7  -5   59.69    4.10
   1  -7   5   67.59    5.70
   1  -7   5   57.79    5.90
   1  -7   5   59.39    5.00
  -2   7  -5    1.50    1.40
  -2   7  -5   -0.40    0.70
  -2   7  -5   -1.30    1.80
   2  -7   5   -0.60    1.80
   2  -7   5   -1.50    1.80
  -3   7  -5   59.49    4.90
  -3   7  -5   58.19    4.80
   3  -7   5   52.19    5.20
   3  -7   5   54.89    4.20
   3  -7   5   61.69    5.70
  -4   7  -5   80.69    5.60
  -4   7  -5   67.69    4.60
   4  -7   5   81.79    6.10
   4  -7   5   60.89    5.70
  -5   7  -5  196.88    9.70
   5  -7   5  202.28   10.80
  -6   7  -5   28.60    3.30
   6  -7   5   32.30    4.70
  -7   7  -5   67.69    5.00
   7  -7   5   60.89    6.20
  -8   7  -5    5.80    2.20
   8  -7   5    6.60    3.30
   8   6  -5   14.90    3.20
  -8  -6   5   17.60    4.40
   7   6  -5    0.90    2.00
  -7  -6   5   -1.30    3.40
   6   6  -5   28.20    3.60
  -6  -6   5   29.60    3.00
  -6  -6   5   20.40    4.30
   5   6  -5  147.69    7.80
   5   6  -5  142.49    8.10
  -5  -6   5  144.39    7.30
  -5  -6   5  145.69    9.50
  -5  -6   5  159.28    8.30
   4   6  -5  244.48   11.50
   4   6  -5  233.18   11.00
  -4  -6   5  228.08   10.80
  -4  -6   5  231.58   12.50
   3   6  -5  436.86   19.50
  -3  -6   5  398.76   23.30
  -3  -6   5  434.76   18.90
  -3  -6   5  461.15   19.10
   2   6  -5    2.20    1.30
   2   6  -5    4.80    1.50
   2   6  -5    2.00    1.80
  -2  -6   5    2.70    1.40
  -2  -6   5    6.70    2.10
  -2  -6   5    0.70    1.40
   1   6  -5   26.80    3.60
   1   6  -5   23.30    2.30
   1   6  -5   28.00    2.60
  -1  -6   5   25.20    2.90
  -1  -6   5   23.10    3.40
  -1  -6   5   26.90    2.90
   0   6  -5   15.00    2.30
   0   6  -5   17.90    2.10
   0   6  -5   14.90    1.90
   0  -6   5   16.60    2.80
   0  -6   5   17.80    2.90
   0  -6   5   17.20    2.70
   0  -6   5   21.30    3.60
  -1   6  -5    7.10    1.70
  -1   6  -5   13.00    1.50
  -1   6  -5    9.00    1.90
  -1   6  -5   12.90    1.90
   1  -6   5   11.60    2.60
   1  -6   5    8.10    1.90
   1  -6   5   10.60    2.10
   1  -6   5   14.40    2.70
  -2   6  -5  221.38   10.20
  -2   6  -5  216.28    9.60
  -2   6  -5  224.38    9.50
  -2   6  -5  232.88   10.90
   2  -6   5  234.88   10.40
   2  -6   5  229.88   11.20
   2  -6   5  212.38   10.90
  -3   6  -5  558.74   23.90
  -3   6  -5  577.14   24.60
   3  -6   5  593.94   23.70
   3  -6   5  559.04   24.70
   3  -6   5  527.15   24.50
  -4   6  -5  100.09    5.90
  -4   6  -5  121.69    6.60
   4  -6   5  110.89    7.10
   4  -6   5   96.39    6.80
   4  -6   5  115.79    5.80
  -5   6  -5  430.26   20.30
  -5   6  -5  403.66   18.20
   5  -6   5  393.16   18.90
   5  -6   5  436.66   19.00
  -6   6  -5   48.60    3.90
   6  -6   5   51.39    5.00
  -7   6  -5   69.39    4.70
   7  -6   5   62.39    6.00
  -8   6  -5  194.08   10.00
   8  -6   5  197.08   11.00
  -9   6  -5  230.28   11.70
   9  -6   5  225.38   12.70
   8   5  -5    4.80    2.40
  -8  -5   5    7.30    3.80
   7   5  -5   85.39    5.70
  -7  -5   5   81.69    7.90
   6   5  -5    2.70    1.80
   6   5  -5    4.90    3.00
  -6  -5   5    4.30    2.90
  -6  -5   5    3.60    1.30
   5   5  -5    3.60    1.80
   5   5  -5    3.50    1.60
  -5  -5   5    5.50    1.40
  -5  -5   5    2.50    1.20
  -5  -5   5    4.00    2.70
   4   5  -5    4.60    1.70
  -4  -5   5    3.50    4.30
  -4  -5   5    4.50    1.30
   3   5  -5   61.49    3.70
   3   5  -5   55.19    4.60
   3   5  -5   54.69    4.10
  -3  -5   5   48.50    5.10
  -3  -5   5   57.99    3.60
  -3  -5   5   56.69    3.80
   2   5  -5    2.90    1.10
   2   5  -5    2.10    1.50
   2   5  -5    3.70    1.10
  -2  -5   5    7.80    1.90
  -2  -5   5    3.00    1.10
  -2  -5   5    4.30    1.30
   1   5  -5  191.98    8.70
   1   5  -5  193.98    8.70
   1   5  -5  190.98    9.40
  -1  -5   5  198.08    9.10
  -1  -5   5  195.58    9.10
  -1  -5   5  186.38    9.50
  -1  -5   5  191.88    9.50
   0   5  -5   67.89    3.70
   0   5  -5   68.29    4.30
   0   5  -5   66.69    3.50
   0   5  -5   59.99    4.50
   0  -5   5   72.09    4.40
   0  -5   5   69.49    4.70
   0  -5   5   66.09    4.20
   0  -5   5   68.59    4.40
  -1   5  -5   14.60    2.70
  -1   5  -5   15.10    1.40
  -1   5  -5   13.20    2.40
  -1   5  -5   14.80    1.70
   1  -5   5   15.60    2.30
   1  -5   5   10.20    2.00
   1  -5   5   13.20    2.60
   1  -5   5   13.40    2.50
  -2   5  -5  189.98   10.10
  -2   5  -5  212.68    8.90
  -2   5  -5  211.58    9.90
  -2   5  -5  207.58    8.70
  -2   5  -5  212.48    9.30
   2  -5   5  201.38    9.90
   2  -5   5  206.28   10.20
   2  -5   5  212.88    9.40
  -3   5  -5  223.28   10.30
  -3   5  -5  205.68    9.60
   3  -5   5  214.08   10.60
   3  -5   5  200.18   10.20
   3  -5   5  227.58    9.60
  -4   5  -5  113.69    6.30
  -4   5  -5  105.69    5.60
   4  -5   5  120.29    5.40
   4  -5   5  101.99    6.40
   4  -5   5   97.79    6.60
  -5   5  -5   87.49    6.40
  -5   5  -5   66.19    4.80
   5  -5   5   85.69    5.60
   5  -5   5   69.89    5.60
  -6   5  -5   18.30    2.90
  -6   5  -5   17.00    2.30
   6  -5   5   20.40    3.90
   6  -5   5   18.20    2.90
  -7   5  -5    1.20    1.60
   7  -5   5   -2.00    2.00
  -8   5  -5   26.50    3.60
   8  -5   5   17.40    3.60
  -9   5  -5    7.60    2.30
   9  -5   5    5.10    3.00
   9   4  -5    1.30    2.30
  -9  -4   5   -1.00    4.00
   8   4  -5    0.10    2.00
  -8  -4   5    1.50    3.70
   7   4  -5   57.29    4.80
  -7  -4   5   62.29    6.50
   6   4  -5    2.90    1.80
   6   4  -5    0.40    1.80
  -6  -4   5    4.80    1.10
  -6  -4   5    1.20    2.60
  -6  -4   5    2.40    1.30
   5   4  -5    1.60    1.50
   5   4  -5    2.60    1.60
  -5  -4   5    0.10    1.10
  -5  -4   5    0.20    1.00
  -5  -4   5   -2.70    2.50
   4   4  -5    1.80    1.40
  -4  -4   5    3.60    1.00
  -4  -4   5   -0.30    1.00
   3   4  -5  315.37   14.00
   3   4  -5  305.77   13.60
   3   4  -5  311.67   13.70
  -3  -4   5  309.07   14.50
  -3  -4   5  311.17   13.40
  -3  -4   5  311.67   13.70
   2   4  -5  526.15   22.30
   2   4  -5  526.75   22.70
   2   4  -5  542.35   22.40
  -2  -4   5  532.15   23.10
  -2  -4   5  540.75   22.30
  -2  -4   5  538.95   22.50
  -2  -4   5  508.75   22.80
   1   4  -5  102.79    5.70
   1   4  -5  107.39    5.40
   1   4  -5  106.49    5.10
   1   4  -5  104.09    5.10
  -1  -4   5  105.79    5.80
  -1  -4   5  110.79    5.50
  -1  -4   5  100.59    5.50
  -1  -4   5  106.99    5.80
   0   4  -5  232.28   10.00
   0   4  -5  214.68   10.70
   0   4  -5  228.88   10.50
   0   4  -5  236.78   10.10
   0  -4   5  237.58   10.60
   0  -4   5  225.28   10.80
   0  -4   5  235.88   10.80
   0  -4   5  244.08   10.60
  -1   4  -5   -0.20    0.70
  -1   4  -5   -1.00    0.90
  -1   4  -5   -0.60    1.10
  -1   4  -5    0.30    0.50
   1  -4   5    0.40    1.00
   1  -4   5    0.30    1.00
   1  -4   5    0.00    0.90
   1  -4   5    0.00    1.10
   1  -4   5   -0.70    1.00
  -2   4  -5    6.20    1.20
  -2   4  -5    5.90    1.40
  -2   4  -5    7.20    1.30
   2  -4   5    7.00    1.30
   2  -4   5    6.70    1.40
   2  -4   5    6.00    1.50
   2  -4   5    5.90    0.80
  -3   4  -5  436.66   19.00
  -3   4  -5  424.76   18.50
   3  -4   5  424.56   19.20
   3  -4   5  473.45   18.40
   3  -4   5  430.06   19.10
  -4   4  -5   30.50    2.40
   4  -4   5   33.90    2.50
   4  -4   5   27.60    3.10
   4  -4   5   27.70    3.30
  -5   4  -5 3178.18  132.69
  -5   4  -5 3417.36  132.99
   5  -4   5 3528.05  132.19
   5  -4   5 3321.07  132.99
   5  -4   5 2896.91  134.99
  -6   4  -5  576.94   24.10
  -6   4  -5  535.85   24.00
   6  -4   5  571.44   24.00
   6  -4   5  601.64   23.20
   6  -4   5  516.85   24.50
  -7   4  -5    2.10    1.70
   7  -4   5   -0.90    2.10
  -8   4  -5  113.79    6.50
   8  -4   5  105.69    7.40
  -9   4  -5  132.29    7.60
   9  -4   5  125.49    8.30
   9   3  -5    3.80    2.50
  -9  -3   5    0.30    2.30
  -9  -3   5    6.60    3.60
  -8  -3   5   48.60    4.50
  -8  -3   5   48.50    6.30
  -7  -3   5    1.60    1.80
  -7  -3   5    0.90    2.60
   6   3  -5   35.20    3.60
   6   3  -5   42.80    3.80
  -6  -3   5   34.80    3.60
  -6  -3   5   40.40    5.20
  -6  -3   5   42.80    3.10
   5   3  -5    3.70    1.50
  -5  -3   5   -2.90    2.20
  -5  -3   5    2.10    1.10
   4   3  -5   35.50    3.20
   4   3  -5   36.10    2.90
   4   3  -5   31.30    3.00
  -4  -3   5   40.30    2.50
  -4  -3   5   34.30    3.80
   3   3  -5   64.29    5.00
   3   3  -5   64.49    3.70
   3   3  -5   66.89    3.80
  -3  -3   5   66.89    4.60
  -3  -3   5   67.39    3.90
  -3  -3   5   69.69    3.60
   2   3  -5 3072.69  125.99
   2   3  -5 3137.89  126.39
   2   3  -5 3076.79  126.39
   2   3  -5 2964.60  125.99
  -2  -3   5 3038.50  126.39
  -2  -3   5 3203.28  126.29
  -2  -3   5 3153.18  126.69
  -2  -3   5 3253.97  125.99
   1   3  -5 1418.56   56.89
   1   3  -5 1366.36   56.49
   1   3  -5 1329.37   56.99
   1   3  -5 1382.76   56.49
  -1  -3   5 1504.65   56.79
  -1  -3   5 1398.86   57.09
  -1  -3   5 1322.97   56.99
  -1  -3   5 1386.46   56.89
   0   3  -5  113.69    5.10
   0   3  -5  103.49    5.70
   0   3  -5  108.49    5.40
   0   3  -5  115.69    5.10
   0  -3   5  102.59    5.70
   0  -3   5  116.09    5.60
   0  -3   5  120.19    5.50
   0  -3   5  112.49    5.60
  -1   3  -5    5.20    1.20
  -1   3  -5    5.70    1.00
  -1   3  -5    5.10    1.00
  -1   3  -5    5.40    0.90
   1  -3   5    5.00    1.10
   1  -3   5    5.30    0.90
   1  -3   5    4.40    1.10
   1  -3   5    4.30    1.10
   1  -3   5    3.60    1.10
  -2   3  -5  146.39    7.70
  -2   3  -5  158.48    7.70
  -2   3  -5  172.08    7.30
  -2   3  -5  173.08    7.00
   2  -3   5  177.08    7.50
   2  -3   5  165.88    7.00
   2  -3   5  156.48    8.10
   2  -3   5  162.78    7.80
  -3   3  -5  263.77   11.20
   3  -3   5  259.67   11.90
   3  -3   5  249.68   11.70
   3  -3   5  267.97   11.20
  -4   3  -5  104.69    5.20
  -4   3  -5  107.09    5.60
   4  -3   5  112.59    5.10
   4  -3   5  100.29    5.80
   4  -3   5  106.29    5.80
  -5   3  -5  335.37   14.10
  -5   3  -5  310.77   13.90
   5  -3   5  301.97   14.60
   5  -3   5  314.57   14.10
   5  -3   5  327.17   13.50
  -6   3  -5   31.30    3.20
  -6   3  -5   40.30    3.10
   6  -3   5   26.10    4.10
   6  -3   5   39.50    4.70
   6  -3   5   35.60    2.70
  -7   3  -5  459.25   20.70
  -7   3  -5  483.35   20.00
   7  -3   5  450.95   20.90
   7  -3   5  471.55   19.50
  -8   3  -5    2.20    1.80
   8  -3   5    1.60    2.30
  -9   3  -5    5.10    2.10
   9  -3   5    3.50    2.80
  -9  -2   5   41.20    4.90
  -9  -2   5   59.59    7.10
  -8  -2   5   25.90    4.00
  -8  -2   5   24.40    4.10
   7   2  -5  385.16   16.40
  -7  -2   5  345.67   16.70
  -7  -2   5  348.67   17.60
  -7  -2   5  395.66   16.20
   6   2  -5  172.28    8.40
  -6  -2   5  172.08    9.80
  -6  -2   5  170.58    8.70
  -6  -2   5  181.98    8.30
   5   2  -5  192.68    8.80
  -5  -2   5  199.18    8.80
  -5  -2   5  183.78    9.70
  -5  -2   5  173.68    8.90
   4   2  -5  166.28    7.90
   4   2  -5  163.48    7.90
  -4  -2   5  161.48    8.80
  -4  -2   5  169.78    7.90
   3   2  -5    2.20    1.00
   3   2  -5    1.90    0.80
   3   2  -5    3.20    1.40
  -3  -2   5    4.70    1.00
  -3  -2   5    2.50    1.30
  -3  -2   5    2.70    1.00
   2   2  -5 1054.29   44.10
   2   2  -5 1099.99   44.00
   2   2  -5 1071.99   43.80
   2   2  -5 1058.09   43.90
  -2  -2   5 1099.99   44.40
  -2  -2   5 1073.79   44.10
  -2  -2   5 1045.40   44.10
   1   2  -5 1640.24   68.49
   1   2  -5 1646.34   68.39
   1   2  -5 1670.73   68.09
   1   2  -5 1624.74   68.09
  -1  -2   5 1656.03   68.39
  -1  -2   5 1835.42   68.19
  -1  -2   5 1609.04   68.39
  -1  -2   5 1742.03   68.59
   0   2  -5  406.36   16.10
   0   2  -5  371.26   16.40
   0   2  -5  370.86   16.50
   0   2  -5  383.86   16.10
   0  -2   5  381.66   16.50
   0  -2   5  378.86   16.60
   0  -2   5  407.06   16.40
   0  -2   5  400.16   16.50
  -1   2  -5  567.24   23.30
  -1   2  -5  589.34   23.40
  -1   2  -5  550.54   24.00
  -1   2  -5  560.44   23.80
   1  -2   5  555.04   23.90
   1  -2   5  573.04   23.60
   1  -2   5  581.24   23.70
   1  -2   5  580.64   23.90
   1  -2   5  572.44   23.80
  -2   2  -5  104.29    4.40
  -2   2  -5   85.69    4.20
  -2   2  -5   92.89    4.80
   2  -2   5   81.69    4.90
   2  -2   5  100.09    4.60
   2  -2   5   97.89    4.90
   2  -2   5   92.49    4.20
  -3   2  -5   27.00    2.20
  -3   2  -5   29.70    1.90
   3  -2   5   29.20    1.60
   3  -2   5   29.00    2.00
   3  -2   5   26.70    2.50
   3  -2   5   24.50    2.50
  -4   2  -5   51.79    2.90
  -4   2  -5   45.00    2.80
  -4   2  -5   51.79    3.10
   4  -2   5   54.69    2.60
   4  -2   5   53.79    3.50
   4  -2   5   49.20    3.60
   4  -2   5   51.09    2.90
  -5   2  -5   85.99    4.70
  -5   2  -5   95.39    4.70
   5  -2   5   89.99    4.70
   5  -2   5   94.39    4.60
   5  -2   5   85.69    5.00
  -6   2  -5 1005.50   41.50
  -6   2  -5 1010.70   41.70
   6  -2   5 1058.09   41.50
   6  -2   5  972.70   42.40
   6  -2   5  990.50   41.30
  -7   2  -5  487.75   21.50
   7  -2   5  526.25   21.00
   7  -2   5  493.35   20.90
   7  -2   5  476.85   22.10
  -8   2  -5   23.90    3.20
   8  -2   5   18.80    3.00
   8  -2   5   27.00    3.10
  -9   2  -5   73.49    5.30
   9  -2   5   69.19    6.00
 -10  -1   5    2.40    3.20
 -10  -1   5    0.20    4.00
  -9  -1   5    6.50    2.70
  -9  -1   5    7.70    3.30
  -8  -1   5  315.87   15.40
  -8  -1   5  296.47   14.50
   7   1  -5  131.89    6.90
  -7  -1   5  122.39    7.20
  -7  -1   5  135.69    6.70
   6   1  -5   21.60    2.70
  -6  -1   5   22.70    3.00
  -6  -1   5   22.10    2.50
  -6  -1   5   15.40    2.70
   5   1  -5   78.19    4.70
   5   1  -5   80.49    4.50
  -5  -1   5   79.39    5.30
  -5  -1   5   75.99    5.30
  -5  -1   5   81.59    4.70
   4   1  -5  382.66   17.20
   4   1  -5  398.26   17.10
  -4  -1   5  409.96   17.70
  -4  -1   5  410.76   17.20
   3   1  -5  239.78   10.80
   3   1  -5  248.18   11.00
  -3  -1   5  245.48   11.00
  -3  -1   5  252.87   11.30
  -3  -1   5  256.17   10.90
  -3  -1   5  244.98   11.00
   2   1  -5  216.18    9.60
   2   1  -5  208.68    9.70
   2   1  -5  211.78    9.40
  -2  -1   5  211.88    9.70
  -2  -1   5  222.78    9.40
  -2  -1   5  228.28    9.90
  -2  -1   5  220.28    9.70
   1   1  -5  131.49    6.20
   1   1  -5  129.49    6.30
   1   1  -5  134.09    5.80
   1   1  -5  126.59    6.00
  -1  -1   5  126.79    6.20
  -1  -1   5  142.19    6.00
  -1  -1   5  137.19    6.30
  -1  -1   5  122.49    6.20
   0   1  -5  790.02   34.00
   0   1  -5  818.72   33.80
   0   1  -5  815.72   33.40
   0  -1   5  813.22   33.80
   0  -1   5  803.52   33.80
   0  -1   5  833.82   33.80
   0  -1   5  856.21   33.70
  -1   1  -5  500.45   21.20
  -1   1  -5  494.85   20.80
  -1   1  -5  500.95   21.10
   1  -1   5  516.85   21.10
   1  -1   5  518.95   21.20
   1  -1   5  521.45   21.20
   1  -1   5  484.65   21.30
  -2   1  -5  209.48    9.60
  -2   1  -5  217.58    9.30
   2  -1   5  216.68    9.70
   2  -1   5  223.48    9.40
   2  -1   5  214.78    9.70
  -3   1  -5  348.97   15.70
  -3   1  -5  371.86   15.00
  -3   1  -5  348.77   15.30
  -3   1  -5  344.87   15.20
   3  -1   5  350.96   15.90
   3  -1   5  401.06   15.90
   3  -1   5  363.66   15.30
  -4   1  -5  968.00   39.50
  -4   1  -5  990.80   39.40
  -4   1  -5  943.31   39.50
   4  -1   5  927.41   40.10
   4  -1   5  976.90   39.50
   4  -1   5  966.70   39.60
  -5   1  -5  342.37   13.90
  -5   1  -5  316.77   13.90
  -5   1  -5  326.97   13.80
   5  -1   5  295.17   14.60
   5  -1   5  329.17   14.00
  -6   1  -5  239.28   10.50
  -6   1  -5  236.88   10.20
   6  -1   5  244.08   10.70
   6  -1   5  215.58   11.40
   6  -1   5  233.68   10.70
  -7   1  -5    4.10    1.50
   7  -1   5    6.20    2.00
   7  -1   5    5.40    1.80
   7  -1   5    3.20    2.10
  -8   1  -5   10.10    1.90
   8  -1   5    8.50    2.40
  -9   1  -5    3.20    2.00
   9  -1   5    5.30    2.60
 -10   0   5   -0.20    3.00
 -10   0   5    0.00    3.50
  -9   0   5   -1.00    2.20
  -9   0   5    0.70    3.20
  -8   0   5  139.89    8.70
  -8   0   5  122.89    7.60
   7   0  -5   23.50    2.90
  -7   0   5   21.00    2.90
  -7   0   5   16.50    3.10
   6   0  -5  190.88    8.80
  -6   0   5  201.58    9.00
  -6   0   5  182.98    9.50
  -6   0   5  171.08   10.10
   5   0  -5    1.60    1.10
   5   0  -5   -0.10    1.10
  -5   0   5   -0.20    1.20
   4   0  -5   30.70    2.40
   4   0  -5   26.80    2.90
  -4   0   5   23.20    2.80
  -4   0   5   25.00    2.40
  -4   0   5   26.00    2.50
   3   0  -5 2143.09   88.49
   3   0  -5 2151.38   89.09
   3   0  -5 2138.29   88.29
  -3   0   5 2176.18   88.49
  -3   0   5 2168.98   88.49
  -3   0   5 2202.38   88.59
  -3   0   5 2244.88   88.39
   2   0  -5  987.20   40.20
   2   0  -5  965.90   40.10
   2   0  -5  962.20   39.80
  -2   0   5 1007.20   40.20
  -2   0   5  939.81   40.10
  -2   0   5 1020.90   39.80
  -2   0   5  932.41   40.10
   1   0  -5  592.24   23.20
   1   0  -5  549.25   23.40
   1   0  -5  541.75   23.20
   1   0  -5  570.24   23.60
  -1   0   5  550.04   23.50
  -1   0   5  559.64   23.50
   0   0  -5   52.59    3.10
   0   0  -5   56.99    3.10
   0   0  -5   56.09    2.90
   0   0  -5   57.99    3.20
   0   0   5   56.49    3.20
   0   0   5   55.79    3.20
   0   0   5   55.89    3.10
  -1   0  -5 2107.79   83.39
  -1   0  -5 2010.70   83.09
  -1   0  -5 2148.19   83.49
  -1   0  -5 1961.40   83.69
   1   0   5 2059.59   83.39
   1   0   5 2110.59   83.29
   1   0   5 1971.60   83.39
  -2   0  -5 1403.76   57.89
  -2   0  -5 1367.26   57.99
  -2   0  -5 1421.96   57.89
  -2   0  -5 1452.55   58.29
   2   0   5 1385.36   57.89
   2   0   5 1501.15   58.09
  -3   0  -5   96.89    4.70
  -3   0  -5   93.99    4.90
  -3   0  -5  100.49    5.20
   3   0   5  100.29    4.90
   3   0   5   98.59    4.80
  -4   0  -5   -0.40    1.10
  -4   0  -5   -0.50    1.00
  -4   0  -5    1.70    0.80
  -4   0  -5    0.40    0.70
   4   0   5    0.40    0.90
   4   0   5    1.90    1.10
  -5   0  -5   35.00    2.90
  -5   0  -5   32.90    2.20
  -5   0  -5   23.70    3.40
  -5   0  -5   31.20    2.30
   5   0   5   37.90    3.00
  -6   0  -5    0.00    1.10
  -6   0  -5    1.70    1.70
   6   0   5    0.50    1.70
   6   0   5    1.40    1.60
  -7   0  -5  280.17   13.00
  -7   0  -5  289.07   12.10
   7   0   5  257.17   13.40
   7   0   5  258.77   12.90
   7   0   5  243.18   12.30
  -8   0  -5   69.19    4.70
   8   0   5   71.79    5.90
   8   0   5   67.59    5.40
   8   0   5   71.39   10.30
   9   0   5   19.90    3.10
   9   0   5   14.30    3.00
 -10   1   5   42.70    5.70
  -9   1   5   -0.60    2.20
  -9   1   5    0.10    3.00
  -8   1   5  372.46   17.30
  -8   1   5  358.46   16.90
   7  -1  -5  318.07   14.70
  -7   1   5  341.07   15.40
  -7   1   5  345.27   15.60
   6  -1  -5  318.87   13.30
  -6   1   5  271.77   15.70
  -6   1   5  290.07   13.60
   5  -1  -5    0.10    1.00
   5  -1  -5   -1.60    1.10
  -5   1   5    2.40    1.40
  -5   1   5    2.40    1.20
  -5   1   5    0.40    1.30
   4  -1  -5  126.89    6.30
   4  -1  -5  126.59    6.00
  -4   1   5  121.19    6.30
  -4   1   5  126.69    6.20
  -4   1   5  124.89    6.30
   3  -1  -5 3269.47  132.39
   3  -1  -5 3228.78  132.09
   3  -1  -5 3131.29  131.79
  -3   1   5 3148.68  132.09
  -3   1   5 3292.37  132.09
  -3   1   5 3375.56  132.29
  -3   1   5 3357.76  131.89
   2  -1  -5  946.31   39.00
   2  -1  -5  911.01   38.60
   2  -1  -5  941.21   38.90
  -2   1   5  912.11   38.90
  -2   1   5  923.71   38.80
  -2   1   5 1031.20   38.60
  -2   1   5  934.71   39.00
   1  -1  -5  420.06   18.20
   1  -1  -5  456.15   17.90
   1  -1  -5  422.96   18.20
   1  -1  -5  418.66   17.80
  -1   1   5  435.16   18.00
  -1   1   5  412.96   18.10
  -1   1   5  430.86   18.20
   0  -1  -5 1921.41   79.89
   0  -1  -5 1955.00   79.69
   0  -1  -5 2064.19   79.79
   0  -1  -5 2024.70   79.99
   0   1   5 1948.31   79.89
   0   1   5 1935.71   79.79
   0   1   5 1900.51   79.89
  -1  -1  -5 5359.86  216.18
  -1  -1  -5 5296.07  216.08
  -1  -1  -5 5431.06  216.38
   1   1   5 5567.24  216.28
   1   1   5 5226.08  216.08
   1   1   5 5245.78  216.28
  -2  -1  -5  257.07   11.10
  -2  -1  -5  265.17   11.50
  -2  -1  -5  247.78   11.20
  -2  -1  -5  257.97   11.20
   2   1   5  250.67   11.00
   2   1   5  256.67   11.20
  -3  -1  -5  262.37   11.20
  -3  -1  -5  255.97   11.50
  -3  -1  -5  260.17   11.70
   3   1   5  259.67   11.10
   3   1   5  259.57   11.50
  -4  -1  -5  381.66   17.50
  -4  -1  -5  393.56   16.70
  -4  -1  -5  427.56   16.60
  -4  -1  -5  389.76   17.40
   4   1   5  411.76   16.70
   4   1   5  383.56   17.20
  -5  -1  -5    6.00    0.90
  -5  -1  -5    4.10    1.40
  -5  -1  -5    3.40    1.70
  -5  -1  -5    6.10    1.00
   5   1   5    5.20    1.80
  -6  -1  -5    8.70    1.40
  -6  -1  -5    5.20    1.90
  -6  -1  -5    6.90    1.90
   6   1   5    3.90    2.20
  -7  -1  -5   19.70    2.60
  -7  -1  -5   18.20    3.50
   7   1   5   17.50    2.80
  -8  -1  -5    0.50    2.00
  -8  -1  -5   -0.90    1.90
   8   1   5    0.50    2.40
  -9  -1  -5   24.70    3.40
   9   1   5   29.20    5.00
   9   1   5   19.20    3.40
 -10   2   5   24.40    4.30
  -9   2   5  147.39    9.20
  -9   2   5  169.38    9.50
  -8   2   5  166.28    9.30
  -8   2   5  177.18    9.30
   7  -2  -5    0.10    1.50
  -7   2   5    0.60    1.90
   6  -2  -5    1.10    1.40
  -6   2   5   -2.30    1.40
  -6   2   5   -2.70    1.80
   5  -2  -5  106.49    5.30
   5  -2  -5   84.89    7.20
  -5   2   5  102.79    5.50
  -5   2   5  106.39    5.70
  -5   2   5  103.99    5.70
   4  -2  -5  104.29    5.30
   4  -2  -5  105.29    5.90
  -4   2   5  110.49    5.60
  -4   2   5  111.69    5.60
  -4   2   5  105.99    5.90
   3  -2  -5   56.59    3.10
   3  -2  -5   50.59    4.20
   3  -2  -5   51.39    3.50
  -3   2   5   51.89    3.60
  -3   2   5   56.99    3.20
  -3   2   5   52.39    3.30
  -3   2   5   49.50    3.50
   2  -2  -5  255.67   10.70
   2  -2  -5  240.58   11.10
   2  -2  -5  242.98   10.70
   2  -2  -5  251.07   11.20
  -2   2   5  250.57   10.90
  -2   2   5  250.67   11.20
  -2   2   5  236.38   11.10
  -2   2   5  260.77   10.80
   1  -2  -5  363.26   16.40
   1  -2  -5  393.56   16.70
   1  -2  -5  377.56   16.20
   1  -2  -5  402.86   16.30
  -1   2   5  394.56   16.30
  -1   2   5  396.06   16.60
  -1   2   5  365.46   16.40
   0  -2  -5    1.70    0.90
   0  -2  -5    1.50    0.80
   0  -2  -5    1.50    0.70
   0  -2  -5    1.00    0.70
   0   2   5    1.90    0.80
   0   2   5    1.50    0.90
   0   2   5    3.40    0.90
  -1  -2  -5  940.81   37.80
  -1  -2  -5  913.11   37.60
  -1  -2  -5  898.01   37.60
   1   2   5  912.31   37.60
   1   2   5  893.21   37.50
  -2  -2  -5   36.60    2.40
  -2  -2  -5   31.60    2.70
  -2  -2  -5   32.50    2.60
   2   2   5   33.50    2.30
   2   2   5   30.20    2.60
  -3  -2  -5   51.99    3.10
  -3  -2  -5   50.69    3.60
  -3  -2  -5   56.69    3.80
   3   2   5   57.29    3.00
   3   2   5   53.59    3.60
  -4  -2  -5   24.90    2.10
  -4  -2  -5   25.30    3.20
   4   2   5   23.50    3.00
   4   2   5   26.90    2.60
  -5  -2  -5  179.58    7.90
  -5  -2  -5  189.28    7.90
  -5  -2  -5  183.18    9.10
  -5  -2  -5  165.98    9.20
   5   2   5  167.38    8.90
  -6  -2  -5   21.20    3.60
  -6  -2  -5   20.20    2.10
   6   2   5   16.30    2.70
  -7  -2  -5   72.49    5.50
  -7  -2  -5   78.79    4.50
   7   2   5   86.89    5.80
  -8  -2  -5   12.50    2.30
  -8  -2  -5    9.10    2.40
   8   2   5    8.90    2.70
  -9  -2  -5    2.20    2.60
  -9  -2  -5    0.00    1.90
   9   2   5    0.90    2.90
  -9   3   5  166.58    9.70
  -8   3   5   82.59    6.10
  -8   3   5   88.09    6.40
  -7   3   5  862.01   36.80
  -7   3   5  874.41   36.50
   6  -3  -5 1663.03   68.89
  -6   3   5 1612.04   68.69
  -6   3   5 1853.81   69.99
  -6   3   5 1576.24   68.89
   5  -3  -5  335.37   15.00
   5  -3  -5  332.27   14.50
  -5   3   5  326.07   14.90
  -5   3   5  355.26   15.40
  -5   3   5  333.37   14.70
   4  -3  -5    1.50    1.10
   4  -3  -5   -1.10    1.20
   4  -3  -5   -0.80    0.80
  -4   3   5   -0.30    1.10
  -4   3   5   -0.80    1.20
  -4   3   5   -1.00    1.10
   3  -3  -5  111.89    6.30
   3  -3  -5  130.09    5.80
   3  -3  -5  122.99    5.80
  -3   3   5  123.69    5.90
  -3   3   5  126.19    6.00
  -3   3   5  125.59    6.50
  -3   3   5  117.39    6.40
   2  -3  -5   37.10    2.50
   2  -3  -5   35.30    3.00
   2  -3  -5   40.30    2.50
   2  -3  -5   36.40    3.00
  -2   3   5   40.60    2.40
  -2   3   5   36.60    2.50
  -2   3   5   37.80    3.10
  -2   3   5   28.40    3.00
   1  -3  -5   65.29    4.00
   1  -3  -5   65.19    3.70
   1  -3  -5   68.29    4.10
   1  -3  -5   68.19    3.70
  -1   3   5   70.89    3.40
  -1   3   5   68.29    4.00
  -1   3   5   64.29    3.70
  -1   3   5   66.69    4.20
   0  -3  -5  106.79    5.40
   0  -3  -5  106.89    5.50
   0  -3  -5  102.59    5.40
   0  -3  -5  103.39    5.30
   0   3   5  105.89    5.40
   0   3   5  106.89    5.30
  -1  -3  -5   70.79    3.90
  -1  -3  -5   66.59    4.00
   1   3   5   60.79    3.70
   1   3   5   64.99    3.90
  -2  -3  -5    5.70    1.20
  -2  -3  -5    5.10    1.40
  -2  -3  -5    5.00    1.20
   2   3   5    7.30    1.50
   2   3   5    9.10    1.60
  -3  -3  -5   57.69    4.10
  -3  -3  -5   54.69    3.40
  -3  -3  -5   56.79    4.20
   3   3   5   53.89    3.10
   3   3   5   50.99    3.90
  -4  -3  -5  245.48   10.60
  -4  -3  -5  212.78   12.00
  -4  -3  -5  248.68   12.00
   4   3   5  225.18   11.30
   4   3   5  259.87   10.20
  -5  -3  -5  801.62   32.20
  -5  -3  -5  733.83   33.10
   5   3   5  816.82   32.00
   5   3   5  760.82   33.20
  -6  -3  -5    4.80    1.90
   6   3   5    6.20    2.30
   6   3   5    6.60    1.50
  -7  -3  -5    6.60    2.30
   7   3   5    9.50    2.00
   7   3   5   12.30    2.70
  -8  -3  -5    0.90    2.10
   8   3   5    1.70    2.30
   8   3   5    3.90    2.80
  -9   4   5   27.30    4.60
  -8   4   5    0.00    2.10
  -7   4   5   42.00    4.10
  -7   4   5   46.80    3.80
   6  -4  -5   -1.20    2.50
  -6   4   5   -1.10    1.80
  -6   4   5   -3.80    2.30
  -6   4   5    0.40    1.50
   5  -4  -5  200.48    8.80
   5  -4  -5  188.78    9.40
  -5   4   5  193.38    8.80
  -5   4   5  192.98    9.80
  -5   4   5  170.98    9.20
   4  -4  -5 1597.54   66.99
   4  -4  -5 1695.13   66.89
   4  -4  -5 1598.54   67.59
  -4   4   5 1586.04   66.99
  -4   4   5 1735.63   68.09
  -4   4   5 1647.74   67.29
   3  -4  -5  634.24   25.80
   3  -4  -5  616.64   25.80
   3  -4  -5  585.44   26.20
  -3   4   5  645.54   26.60
  -3   4   5  617.74   25.80
  -3   4   5  608.44   26.30
  -3   4   5  616.44   25.80
   2  -4  -5  810.72   33.40
   2  -4  -5  778.42   33.50
   2  -4  -5  776.42   32.70
   2  -4  -5  796.82   32.70
  -2   4   5  741.13   33.00
  -2   4   5  811.52   32.40
  -2   4   5  794.82   33.40
  -2   4   5  793.82   32.90
   1  -4  -5   15.90    2.50
   1  -4  -5   20.80    2.60
   1  -4  -5   20.20    2.20
   1  -4  -5   22.40    2.30
  -1   4   5   20.50    2.50
  -1   4   5   23.50    1.90
  -1   4   5   19.30    2.20
   0  -4  -5    5.60    1.30
   0  -4  -5    2.00    1.10
   0  -4  -5    4.30    1.30
   0   4   5    4.50    1.30
   0   4   5    3.70    1.60
  -1  -4  -5   77.09    4.50
  -1  -4  -5   69.99    4.40
   1   4   5   70.09    4.30
   1   4   5   67.39    4.10
  -2  -4  -5   22.00    2.70
  -2  -4  -5   21.50    2.60
  -2  -4  -5   18.60    3.20
   2   4   5   16.50    2.70
   2   4   5   21.00    2.20
  -3  -4  -5  311.77   15.10
  -3  -4  -5  330.27   14.40
   3   4   5  327.77   14.00
   3   4   5  358.76   13.70
   3   4   5  311.47   15.10
  -4  -4  -5  393.56   18.70
  -4  -4  -5  441.56   18.10
   4   4   5  443.16   17.50
   4   4   5  400.56   18.80
  -5  -4  -5  343.57   14.60
  -5  -4  -5  313.57   15.30
   5   4   5  339.07   14.00
   5   4   5  316.97   15.40
  -6  -4  -5    2.00    1.90
   6   4   5   -0.70    2.20
   6   4   5   -0.50    1.40
  -7  -4  -5    1.40    2.00
   7   4   5   -0.40    2.70
   7   4   5   -1.40    1.90
  -8  -4  -5    7.80    2.70
   8   4   5    9.20    3.50
  -9   5   5   10.20    3.00
  -8   5   5   12.20    2.60
  -7   5   5   76.29    5.80
  -7   5   5   81.69    4.80
   6  -5  -5  420.26   17.30
  -6   5   5  399.86   18.10
  -6   5   5  396.06   17.50
   5  -5  -5  803.72   35.50
   5  -5  -5  854.31   34.80
  -5   5   5  887.31   36.10
  -5   5   5  813.32   34.80
   4  -5  -5  134.09    7.20
   4  -5  -5  131.59    6.70
  -4   5   5  131.09    6.40
  -4   5   5  138.39    7.70
  -4   5   5  126.39    6.80
   3  -5  -5   -0.60    1.50
   3  -5  -5    2.20    1.30
   3  -5  -5    0.30    1.40
  -3   5   5    1.50    1.60
  -3   5   5    0.10    1.20
  -3   5   5    2.80    1.90
  -3   5   5    2.00    1.10
   2  -5  -5   74.59    4.50
   2  -5  -5   77.89    5.20
   2  -5  -5   72.49    4.50
   2  -5  -5   69.19    4.80
  -2   5   5   74.19    4.20
  -2   5   5   70.29    4.80
  -2   5   5   75.99    4.00
   1  -5  -5  316.97   14.60
   1  -5  -5  336.17   15.10
   1  -5  -5  327.57   14.60
  -1   5   5  344.67   14.00
  -1   5   5  329.27   14.80
  -1   5   5  321.47   14.40
   0  -5  -5   29.60    3.30
   0  -5  -5   31.00    3.00
   0  -5  -5   26.70    3.60
   0   5   5   28.00    3.00
   0   5   5   32.00    2.20
   0   5   5   28.20    2.90
  -1  -5  -5   -0.70    1.40
   1   5   5    0.40    0.90
   1   5   5   -1.10    1.10
  -2  -5  -5    5.70    1.60
  -2  -5  -5    7.10    3.30
   2   5   5    4.30    1.80
   2   5   5    7.80    3.10
  -3  -5  -5    8.00    1.90
  -3  -5  -5    6.80    1.70
   3   5   5    9.40    1.60
   3   5   5    6.10    1.30
   3   5   5    5.00    2.20
  -4  -5  -5  105.19    5.70
  -4  -5  -5   98.09    6.50
   4   5   5  106.09    5.10
   4   5   5   86.09    6.60
  -5  -5  -5    3.60    2.70
  -5  -5  -5   -0.60    1.80
   5   5   5    0.90    1.20
   5   5   5    4.20    2.30
  -6  -5  -5   -1.20    2.30
   6   5   5    2.30    2.70
   6   5   5   -1.60    1.60
  -7  -5  -5    2.40    2.30
   7   5   5    4.10    2.90
  -8   6   5   11.70    3.10
  -7   6   5    4.00    2.50
   6  -6  -5   -2.50    2.10
  -6   6   5    3.20    2.10
  -6   6   5    4.00    1.50
   5  -6  -5   28.40    4.20
  -5   6   5   20.10    2.30
  -5   6   5   15.80    2.70
  -5   6   5   18.50    2.70
   4  -6  -5   31.00    3.50
  -4   6   5   28.60    2.60
  -4   6   5   24.00    3.00
   3  -6  -5  126.39    7.30
   3  -6  -5  121.39    6.80
  -3   6   5  127.99    6.20
  -3   6   5  127.29    6.40
  -3   6   5  129.09    7.60
   2  -6  -5    8.50    2.00
   2  -6  -5    7.00    2.00
  -2   6   5    6.80    2.00
  -2   6   5    7.40    1.50
  -2   6   5    8.00    1.60
   1  -6  -5  293.87   13.80
   1  -6  -5  273.77   13.60
  -1   6   5  280.17   13.10
  -1   6   5  304.67   13.70
  -1   6   5  314.17   12.70
   0  -6  -5   19.70    3.80
   0  -6  -5   23.30    3.30
   0   6   5   16.30    2.50
   0   6   5   25.50    2.20
   0   6   5   20.00    3.40
  -1  -6  -5    2.80    1.60
  -1  -6  -5    0.50    1.70
   1   6   5    0.80    1.10
   1   6   5    0.20    1.80
   1   6   5   -1.00    1.40
  -2  -6  -5   59.19    4.80
  -2  -6  -5   57.19    4.80
   2   6   5   53.59    4.30
   2   6   5   61.49    4.70
   2   6   5   61.09    3.30
  -3  -6  -5  582.84   27.00
  -3  -6  -5  655.73   26.80
   3   6   5  576.24   27.10
   3   6   5  654.73   26.00
   3   6   5  629.74   26.40
  -4  -6  -5   21.70    3.90
   4   6   5   15.00    2.10
   4   6   5   11.30    2.90
  -5  -6  -5  150.98    9.30
   5   6   5  173.68    8.60
   5   6   5  171.68    9.80
  -6  -6  -5    1.00    2.30
   6   6   5    4.70    2.90
  -7  -6  -5   -3.40    2.60
   7   6   5   -2.30    3.20
  -8   7   5    0.10    2.80
  -7   7   5    3.10    2.40
   6  -7  -5   37.90    4.40
  -6   7   5   35.80    4.40
   5  -7  -5    5.80    2.40
  -5   7   5    2.00    2.10
  -5   7   5    5.20    1.50
   4  -7  -5   34.00    5.30
  -4   7   5   33.30    3.70
  -4   7   5   29.10    2.80
   3  -7  -5   20.70    3.10
  -3   7   5   19.90    4.30
  -3   7   5   15.60    2.50
  -3   7   5   25.30    2.70
   2  -7  -5   99.99    9.10
   2  -7  -5   87.79    8.60
  -2   7   5  108.29    5.50
  -2   7   5  117.29    7.00
  -2   7   5   83.49    5.50
   1  -7  -5   32.60    4.10
   1  -7  -5   35.20    4.40
  -1   7   5   29.90    4.20
  -1   7   5   35.70    3.00
  -1   7   5   37.70    4.60
   0  -7  -5  542.95   23.40
   0  -7  -5  497.35   23.10
   0   7   5  547.35   22.10
   0   7   5  496.05   22.70
   0   7   5  540.85   23.10
  -1  -7  -5   -0.80    1.80
  -1  -7  -5   -0.10    1.90
   1   7   5    2.10    2.00
   1   7   5   -1.40    1.30
  -2  -7  -5    0.70    1.90
   2   7   5    0.60    1.40
   2   7   5    1.00    2.10
  -3  -7  -5   54.79    5.30
   3   7   5   52.29    3.40
   3   7   5   50.29    5.50
  -4  -7  -5  292.97   15.10
   4   7   5  345.87   15.00
   4   7   5  310.47   15.60
  -5  -7  -5  343.27   16.80
   5   7   5  350.26   17.10
  -6  -7  -5  108.69    8.00
   6   7   5  118.19    8.60
  -7   8   5   -3.00    2.70
   6  -8  -5    6.00    3.00
  -6   8   5    6.00    2.60
   5  -8  -5    1.10    2.50
  -5   8   5    0.00    2.00
   4  -8  -5   34.50    4.60
  -4   8   5   30.60    3.10
  -4   8   5   32.90    3.70
   3  -8  -5   44.50    4.90
  -3   8   5   47.60    3.80
  -3   8   5   51.59    4.30
   2  -8  -5  153.38    8.60
  -2   8   5  151.98    8.00
  -2   8   5  136.29    7.70
  -2   8   5  173.38   10.30
   1  -8  -5  111.09    7.00
  -1   8   5  114.69    6.00
  -1   8   5  104.59    6.30
   0  -8  -5   14.90    2.90
   0   8   5   14.90    2.40
   0   8   5   21.40    2.80
  -1  -8  -5  325.07   16.00
   1   8   5  354.96   14.70
   1   8   5  335.77   15.80
  -2  -8  -5    4.70    2.50
   2   8   5    5.70    2.40
   2   8   5    5.20    1.70
  -3  -8  -5    1.90    2.40
   3   8   5   -1.10    2.40
   3   8   5    4.90    2.80
  -4  -8  -5    1.60    2.70
   4   8   5    1.80    3.10
  -5  -8  -5   14.70    3.40
   5   8   5    9.40    3.60
   6  -9  -5    1.70    3.00
  -6   9   5    2.20    2.60
   5  -9  -5   32.90    5.10
  -5   9   5   35.00    4.70
   4  -9  -5   -1.10    2.50
  -4   9   5   -2.40    1.90
  -4   9   5    3.30    2.20
   3  -9  -5    6.10    2.60
  -3   9   5    5.80    2.20
   2  -9  -5    5.30    2.50
  -2   9   5    7.70    2.20
  -2   9   5    7.30    1.90
   1  -9  -5   17.90    3.20
  -1   9   5   17.10    4.10
  -1   9   5   18.20    3.40
   0  -9  -5  107.09    7.30
   0   9   5   93.39    6.00
   0   9   5  107.89    6.50
  -1  -9  -5    7.50    2.60
   1   9   5    6.70    2.70
  -2  -9  -5   -0.70    2.40
   2   9   5    4.00    2.40
  -3  -9  -5    0.30    2.70
   3   9   5    5.20    2.90
  -4  -9  -5    4.00    3.00
   4   9   5    1.90    3.30
   5 -10  -5  143.39    9.20
  -5  10   5  144.89    8.50
   4 -10  -5    5.00    3.20
  -4  10   5   11.20    2.80
   3 -10  -5    3.10    2.80
  -3  10   5    5.80    2.50
  -3  10   5    2.60    1.80
   2 -10  -5   13.70    3.20
  -2  10   5   11.60    2.20
  -2  10   5   15.30    2.70
   1 -10  -5    4.50    2.70
  -1  10   5    3.60    2.20
  -1  10   5    5.30    2.40
   0 -10  -5   55.09    7.60
   0  10   5   60.49    5.30
   0  10   5   70.79    5.20
  -1 -10  -5    3.90    2.90
   1  10   5    1.80    3.50
   1  10   5    5.40    2.60
  -2 -10  -5    2.40    3.00
   2  10   5   -3.10    2.70
  -1  11   5    4.90    2.60
  -1  11   5   -0.40    2.10
   0  12  -6    8.40    3.00
   0 -12   6    5.00    3.50
  -1  12  -6    8.40    2.90
   1 -12   6    3.40    4.00
   1 -12   6    1.40    3.40
  -2  12  -6    3.40    2.90
   2 -12   6    5.90    4.00
   3  11  -6   41.50    4.60
  -3 -11   6   37.70    5.70
  -3 -11   6   43.50    7.90
   2  11  -6   14.50    2.80
  -2 -11   6   19.30    4.60
  -2 -11   6   13.20    3.10
   1  11  -6    4.60    2.30
  -1 -11   6    5.60    4.40
  -1 -11   6    6.90    3.10
   0  11  -6   -1.40    2.00
   0 -11   6   -1.40    2.80
   0 -11   6    0.30    3.80
  -1  11  -6    7.00    2.50
   1 -11   6    7.20    3.20
   1 -11   6    0.50    4.60
  -2  11  -6    9.40    2.70
   2 -11   6    7.40    3.60
   2 -11   6   12.10    5.00
  -3  11  -6   17.30    3.00
   3 -11   6   13.90    3.90
  -4  11  -6   66.59    5.60
   4 -11   6   60.79    7.20
   5  10  -6   67.29    7.20
  -5 -10   6   57.89    9.40
   4  10  -6    1.10    2.20
  -4 -10   6    4.80    2.70
  -4 -10   6    3.10    3.80
   3  10  -6   12.40    2.70
  -3 -10   6   12.40    4.10
  -3 -10   6   12.60    2.90
   2  10  -6    5.60    2.00
  -2 -10   6    7.80    3.90
  -2 -10   6    3.70    2.50
   1  10  -6   19.90    3.20
  -1 -10   6   24.70    4.20
  -1 -10   6   20.20    3.30
   0  10  -6   17.50    3.20
   0 -10   6   21.30    5.30
   0 -10   6   19.30    3.60
  -1  10  -6   -0.80    1.90
  -1  10  -6   -2.30    1.60
   1 -10   6   -0.30    2.80
   1 -10   6   -1.30    3.60
   2 -10   6    1.50    3.40
   2 -10   6    8.60    3.10
  -3  10  -6   74.99    5.50
   3 -10   6   78.49    6.70
  -4  10  -6   22.90    3.70
   4 -10   6   17.40    3.70
  -5  10  -6   -1.10    2.10
   5 -10   6    0.60    3.10
  -6  10  -6   -0.30    2.30
   6 -10   6    1.90    3.50
   6   9  -6    3.10    3.20
  -6  -9   6    2.10    4.80
  -6  -9   6   -1.00    2.20
   5   9  -6    6.40    2.20
  -5  -9   6    2.20    2.10
  -5  -9   6    4.40    4.00
   4   9  -6   21.70    3.50
  -4  -9   6   18.60    2.80
  -4  -9   6   23.40    4.40
   3   9  -6   19.00    3.30
  -3  -9   6   20.00    4.00
  -3  -9   6   20.80    4.20
   2   9  -6    5.20    1.80
  -2  -9   6    6.20    2.30
  -2  -9   6    6.10    3.30
   1   9  -6   44.10    3.90
  -1  -9   6   38.90    5.80
  -1  -9   6   48.80    5.10
   0   9  -6   77.49    8.00
   0   9  -6   76.69    5.10
   0   9  -6   83.69    5.30
   0  -9   6   82.99    7.00
   0  -9   6   80.99    6.40
  -1   9  -6    8.00    1.40
  -1   9  -6    8.70    2.00
   1  -9   6   -2.10    3.30
   1  -9   6    4.70    2.80
  -2   9  -6   11.90    2.20
  -2   9  -6    7.90    1.30
   2  -9   6    6.30    3.10
   2  -9   6   11.70    3.00
   2  -9   6   13.70    5.70
  -3   9  -6   -2.50    1.80
   3  -9   6   -0.30    2.30
   3  -9   6   -2.90    3.40
  -4   9  -6   51.69    4.50
   4  -9   6   52.59    5.80
  -5   9  -6    5.90    2.00
   5  -9   6   12.00    3.30
  -6   9  -6   28.00    4.00
   6  -9   6   40.50    6.00
  -7   9  -6    3.20    2.30
   7  -9   6   -0.40    3.30
   6   8  -6   80.59    5.90
  -6  -8   6   81.69    5.40
  -6  -8   6   77.29    8.70
   5   8  -6   70.39    5.20
  -5  -8   6   72.19    7.60
  -5  -8   6   73.39    5.20
   4   8  -6  210.08   10.60
  -4  -8   6  215.18   10.70
  -4  -8   6  221.18   12.80
   3   8  -6   24.50    3.20
  -3  -8   6   27.40    3.90
  -3  -8   6   20.40    3.90
   2   8  -6   12.00    4.20
   2   8  -6   23.20    3.00
  -2  -8   6   19.50    3.80
  -2  -8   6   22.70    3.80
  -2  -8   6   28.60    5.00
   1   8  -6   32.00    5.30
   1   8  -6   23.80    2.90
  -1  -8   6   29.20    4.50
  -1  -8   6   24.20    4.00
  -1  -8   6   30.60    4.20
   0   8  -6  203.88   11.10
   0   8  -6  210.38    9.40
   0   8  -6  203.58    9.70
   0  -8   6  198.98   10.60
   0  -8   6  187.78   11.10
  -1   8  -6   59.39    4.30
  -1   8  -6   70.99    4.10
   1  -8   6   65.89    5.80
   1  -8   6   56.99    5.40
  -2   8  -6   63.49    4.40
  -2   8  -6   54.69    3.30
   2  -8   6   53.29    5.20
   2  -8   6   50.99    5.60
   2  -8   6   72.09    6.50
  -3   8  -6  117.89    7.70
  -3   8  -6  105.29    6.40
   3  -8   6  119.59    6.80
   3  -8   6  109.09    7.60
   3  -8   6  123.09    8.10
  -4   8  -6   18.30    3.00
  -5   8  -6    3.10    1.90
   5  -8   6    2.80    3.00
  -6   8  -6    0.70    1.90
   6  -8   6    4.90    2.80
  -7   8  -6   84.99    5.90
   7  -8   6   88.69    7.60
   7   7  -6   11.30    2.80
  -7  -7   6   14.10    4.80
  -6  -7   6   10.70    4.00
   5   7  -6   60.19    4.60
  -5  -7   6   46.20    4.30
  -5  -7   6   66.69    7.30
   4   7  -6   11.30    2.10
  -4  -7   6   12.20    3.20
  -4  -7   6    8.00    2.00
   3   7  -6  574.54   25.80
   3   7  -6  640.54   27.30
  -3  -7   6  566.84   25.90
  -3  -7   6  595.24   27.30
  -3  -7   6  649.34   26.20
   2   7  -6  247.28   12.40
   2   7  -6  229.68   11.20
  -2  -7   6  271.97   11.80
  -2  -7   6  228.68   11.70
  -2  -7   6  245.08   12.70
   1   7  -6   72.39    6.20
   1   7  -6   79.79    4.60
   1   7  -6   76.69    4.60
  -1  -7   6   69.19    6.20
  -1  -7   6   80.29    5.20
   0   7  -6   39.30    2.90
   0   7  -6   44.60    5.10
   0  -7   6   43.90    5.00
   0  -7   6   42.00    4.60
   0  -7   6   43.80    4.50
  -1   7  -6   71.99    6.60
  -1   7  -6   84.39    6.40
  -1   7  -6   88.99    4.30
   1  -7   6   86.99    5.60
   1  -7   6   85.59    6.60
   1  -7   6   78.39    7.90
  -2   7  -6    4.90    0.80
  -2   7  -6    8.00    2.10
  -2   7  -6    5.50    2.90
   2  -7   6    3.30    2.50
   2  -7   6    5.40    2.20
   2  -7   6    8.60    2.60
  -3   7  -6    5.30    1.90
  -3   7  -6    5.50    1.70
   3  -7   6    7.40    2.70
   3  -7   6    1.70    2.00
  -4   7  -6   87.29    5.40
  -4   7  -6   95.79    6.20
   4  -7   6   75.19    6.30
   4  -7   6  101.39    7.50
   4  -7   6   98.89    5.40
  -5   7  -6   94.89    5.60
   5  -7   6   97.19    6.80
  -6   7  -6   25.70    3.20
   6  -7   6   31.40    5.00
  -7   7  -6    1.10    1.90
   7  -7   6   -1.10    2.60
  -8   7  -6    4.10    2.30
   8  -7   6   -3.30    3.00
   8   6  -6   15.30    3.10
  -8  -6   6   14.50    4.90
   7   6  -6   12.90    2.80
  -7  -6   6    6.30    3.80
   6   6  -6   57.99    5.10
  -6  -6   6   61.29    7.30
  -6  -6   6   70.39    4.10
   5   6  -6   93.09    5.90
  -5  -6   6  100.59    9.30
  -5  -6   6  102.19    5.40
   4   6  -6  408.36   18.50
   4   6  -6  450.85   19.30
  -4  -6   6  415.76   18.30
  -4  -6   6  409.46   20.00
  -4  -6   6  425.56   19.10
   3   6  -6   14.00    2.40
   3   6  -6   13.20    2.60
  -3  -6   6   10.30    1.80
  -3  -6   6   12.90    3.00
  -3  -6   6   14.40    2.90
   2   6  -6  133.29    7.00
   2   6  -6  143.89    8.10
   2   6  -6  146.69    7.30
  -2  -6   6  153.28    7.50
  -2  -6   6  138.59    7.30
  -2  -6   6  138.69    8.40
   1   6  -6  114.19    6.90
   1   6  -6   93.99    5.50
   1   6  -6  114.19    5.60
  -1  -6   6  112.09    6.20
  -1  -6   6  108.89    6.70
  -1  -6   6  114.19    6.10
   0   6  -6  289.17   13.00
   0   6  -6  291.07   12.70
   0   6  -6  290.47   14.00
   0  -6   6  291.87   13.70
   0  -6   6  312.37   13.70
   0  -6   6  287.07   13.60
   0  -6   6  300.57   14.10
  -1   6  -6   -0.10    0.70
  -1   6  -6    2.30    1.10
  -1   6  -6   -0.50    1.40
  -1   6  -6    0.30    1.80
   1  -6   6    2.40    1.80
   1  -6   6   -1.10    2.10
   1  -6   6    1.60    1.70
  -2   6  -6    3.50    0.70
  -2   6  -6    5.90    1.30
  -2   6  -6    2.20    1.50
  -2   6  -6    3.30    1.30
   2  -6   6    4.50    2.00
   2  -6   6    2.70    1.60
   2  -6   6    3.30    2.10
  -3   6  -6  186.88    9.50
  -3   6  -6  219.98   10.20
   3  -6   6  194.38   10.40
   3  -6   6  208.68    9.60
   3  -6   6  208.48   10.70
  -4   6  -6 1398.16   62.69
  -4   6  -6 1652.13   63.29
   4  -6   6 1416.36   63.29
   4  -6   6 1520.65   64.49
   4  -6   6 1627.64   62.29
  -5   6  -6  172.38    8.50
   5  -6   6  176.78    9.40
   5  -6   6  164.98   12.70
  -6   6  -6    3.60    1.60
   6  -6   6    1.30    2.20
  -7   6  -6    0.70    1.60
   7  -6   6   -3.20    2.40
  -8   6  -6   36.40    3.90
   8  -6   6   37.90    5.70
   8   5  -6   17.90    3.10
  -8  -5   6   21.80    4.80
   7   5  -6   62.99    5.00
  -7  -5   6   72.09    7.70
   6   5  -6    2.80    1.80
  -6  -5   6    3.60    2.90
  -6  -5   6    1.50    1.30
   5   5  -6  379.36   17.10
   5   5  -6  341.27   18.20
  -5  -5   6  389.36   17.10
  -5  -5   6  408.86   16.40
  -5  -5   6  385.06   18.50
   4   5  -6   96.19    5.50
   4   5  -6  100.79    6.30
  -4  -5   6  103.09    5.20
  -4  -5   6   97.19    5.70
  -4  -5   6   94.49    6.90
   3   5  -6  115.49    6.70
   3   5  -6  103.89    5.90
  -3  -5   6  113.69    5.70
  -3  -5   6  106.29    7.20
  -3  -5   6  116.89    6.10
   2   5  -6  183.28    9.30
   2   5  -6  188.88    8.60
   2   5  -6  179.08    8.50
  -2  -5   6  182.08    8.80
  -2  -5   6  183.18    8.70
  -2  -5   6  185.98    9.60
   1   5  -6    2.80    1.00
   1   5  -6    1.40    0.90
   1   5  -6    2.10    1.50
  -1  -5   6    5.60    1.70
  -1  -5   6    3.40    1.20
  -1  -5   6    0.50    1.60
   0   5  -6   67.79    3.60
   0   5  -6   66.89    4.70
   0   5  -6   68.49    4.40
   0   5  -6   66.89    3.70
   0  -5   6   71.59    4.50
   0  -5   6   65.89    4.50
   0  -5   6   67.59    4.50
   0  -5   6   64.79    4.90
  -1   5  -6  187.68    8.00
  -1   5  -6  185.18    8.90
  -1   5  -6  173.28    9.20
  -1   5  -6  183.78    8.30
   1  -5   6  184.58    9.00
   1  -5   6  186.08    8.80
   1  -5   6  182.28    9.40
  -2   5  -6  204.58    8.70
  -2   5  -6  209.88    9.90
  -2   5  -6  206.78    9.30
   2  -5   6  201.08   10.30
   2  -5   6  209.48    9.10
   2  -5   6  205.48   10.10
   2  -5   6  208.38    9.60
  -3   5  -6  261.57   11.60
  -3   5  -6  238.58   10.80
   3  -5   6  260.27   11.00
   3  -5   6  239.78   12.00
   3  -5   6  219.38   11.60
  -4   5  -6  936.71   37.00
  -4   5  -6  835.52   36.30
   4  -5   6  799.02   36.90
   4  -5   6  926.71   36.10
   4  -5   6  868.91   37.10
  -5   5  -6  210.18   10.60
  -5   5  -6  218.08   11.90
   5  -5   6  246.28   11.50
   5  -5   6  216.98   11.30
   5  -5   6  249.97   10.20
  -6   5  -6  105.79    5.80
   6  -5   6   97.09    6.60
  -7   5  -6   60.69    4.30
   7  -5   6   53.79    5.60
  -8   5  -6    5.20    2.10
   8  -5   6    2.90    2.40
   9   4  -6    4.50    2.90
  -9  -4   6    2.30    4.00
   8   4  -6    6.40    2.40
  -8  -4   6    2.20    3.60
   7   4  -6   16.30    2.80
  -7  -4   6   13.20    3.80
   6   4  -6   22.50    3.20
   6   4  -6   21.80    4.20
  -6  -4   6   16.40    3.60
  -6  -4   6   26.30    3.60
   5   4  -6   49.30    3.90
   5   4  -6   50.59    4.90
  -5  -4   6   48.20    5.40
  -5  -4   6   46.60    4.60
  -5  -4   6   57.49    3.10
   4   4  -6   27.00    3.70
   4   4  -6   29.40    2.90
  -4  -4   6   29.90    2.90
  -4  -4   6   28.00    2.30
  -4  -4   6   27.70    5.20
   3   4  -6   63.49    4.00
   3   4  -6   65.89    4.60
   3   4  -6   64.89    3.90
  -3  -4   6   63.89    4.00
  -3  -4   6   68.49    3.70
  -3  -4   6   60.29    5.00
   2   4  -6  284.17   12.30
   2   4  -6  272.87   12.30
   2   4  -6  283.17   12.90
  -2  -4   6  280.57   12.40
  -2  -4   6  275.67   13.50
  -2  -4   6  283.47   13.20
  -2  -4   6  288.17   12.60
   1   4  -6  142.89    6.60
   1   4  -6  133.19    7.30
   1   4  -6  145.49    7.10
   1   4  -6  140.59    6.60
  -1  -4   6  145.19    7.00
  -1  -4   6  135.19    7.30
  -1  -4   6  148.59    7.00
  -1  -4   6  141.59    7.30
   0   4  -6  332.17   14.70
   0   4  -6  317.47   15.00
   0   4  -6  339.37   14.20
   0   4  -6  339.97   14.30
   0  -4   6  337.87   14.90
   0  -4   6  347.27   14.90
   0  -4   6  330.57   15.10
   0  -4   6  344.87   14.80
  -1   4  -6  454.85   19.40
  -1   4  -6  417.06   19.50
  -1   4  -6  462.15   18.60
  -1   4  -6  458.85   18.90
   1  -4   6  441.36   19.70
   1  -4   6  444.86   19.40
   1  -4   6  468.45   19.30
  -2   4  -6  545.95   22.60
  -2   4  -6  555.84   23.60
  -2   4  -6  550.74   23.10
   2  -4   6  555.24   24.30
   2  -4   6  545.95   22.80
   2  -4   6  540.95   23.70
   2  -4   6  584.44   23.40
  -3   4  -6    1.00    1.20
  -3   4  -6    2.70    0.90
   3  -4   6    2.00    1.20
   3  -4   6    1.50    1.70
   3  -4   6    2.10    1.40
  -4   4  -6  199.78    9.40
   4  -4   6  207.08   10.30
   4  -4   6  218.28    9.40
  -5   4  -6 1379.76   55.09
  -5   4  -6 1295.57   54.69
   5  -4   6 1369.16   54.49
   5  -4   6 1351.06   55.19
   5  -4   6 1260.27   55.39
  -6   4  -6   15.70    3.20
  -6   4  -6   15.50    2.70
   6  -4   6   11.70    1.80
   6  -4   6   16.70    2.60
   6  -4   6   14.70    2.70
  -7   4  -6   21.50    3.00
   7  -4   6   13.90    2.90
  -8   4  -6   24.70    3.40
   8  -4   6   15.80    3.10
   9  -4   6   14.70    3.50
   9   3  -6  122.29    7.90
  -9  -3   6  130.39    9.40
  -9  -3   6  115.99    7.90
   8   3  -6   73.19    5.60
  -8  -3   6   78.29    5.60
  -8  -3   6   79.69    7.70
   7   3  -6   15.90    2.90
  -7  -3   6   15.90    2.80
  -7  -3   6   18.70    3.60
   6   3  -6   44.30    4.00
   6   3  -6   43.00    4.20
  -6  -3   6   43.60    5.50
  -6  -3   6   51.59    3.60
   5   3  -6   58.99    4.20
   5   3  -6   53.69    4.20
  -5  -3   6   43.90    8.00
   4   3  -6  137.19    8.00
   4   3  -6  162.58    7.70
  -4  -3   6  143.19    8.70
  -4  -3   6  179.88    7.50
  -4  -3   6  168.88    7.90
   3   3  -6    2.50    1.00
   3   3  -6    1.60    1.30
   3   3  -6    2.10    1.10
  -3  -3   6    1.70    1.00
  -3  -3   6    2.10    0.90
  -3  -3   6    3.10    1.60
   2   3  -6    0.10    0.80
   2   3  -6    2.10    0.90
   2   3  -6    1.00    1.20
  -2  -3   6    0.50    0.90
  -2  -3   6    1.20    1.10
  -2  -3   6    0.60    1.30
  -2  -3   6   -0.40    0.90
   1   3  -6   37.80    3.10
   1   3  -6   35.60    2.30
   1   3  -6   36.20    2.80
   1   3  -6   38.90    2.40
  -1  -3   6   35.30    2.70
  -1  -3   6   37.20    3.00
  -1  -3   6   37.20    3.10
  -1  -3   6   40.90    2.70
   0   3  -6  330.47   13.80
   0   3  -6  301.37   14.30
   0   3  -6  330.57   13.70
   0   3  -6  319.67   14.20
   0  -3   6  339.17   14.20
   0  -3   6  334.27   14.30
   0  -3   6  313.57   14.40
   0  -3   6  335.77   14.30
  -1   3  -6    0.40    0.80
  -1   3  -6    0.00    0.60
  -1   3  -6   -0.20    0.50
   1  -3   6   -0.30    1.00
   1  -3   6   -1.00    0.90
   1  -3   6    0.30    1.00
  -2   3  -6   66.89    3.30
  -2   3  -6   59.89    3.00
  -2   3  -6   59.79    3.70
   2  -3   6   65.29    3.70
   2  -3   6   63.09    4.10
   2  -3   6   66.79    4.30
   2  -3   6   63.79    3.90
  -3   3  -6  881.61   35.60
  -3   3  -6  854.11   35.30
   3  -3   6  832.12   36.30
   3  -3   6  861.61   35.20
   3  -3   6  888.41   35.70
   3  -3   6  878.41   36.30
  -4   3  -6    1.30    0.90
  -4   3  -6   -1.10    1.10
  -4   3  -6   -1.40    0.90
   4  -3   6   -1.80    1.40
   4  -3   6    0.40    1.10
   4  -3   6    0.10    1.50
  -5   3  -6   27.60    2.90
  -5   3  -6   33.60    2.70
   5  -3   6   28.80    3.70
   5  -3   6   32.70    2.70
   5  -3   6   27.00    3.60
  -6   3  -6    1.00    1.40
  -6   3  -6   -1.70    1.20
   6  -3   6   -0.30    1.80
  -7   3  -6  150.88    8.40
   7  -3   6  150.58    7.60
   7  -3   6  154.88    8.70
  -8   3  -6   32.10    3.60
   8  -3   6   25.50    4.70
  -9   3  -6   21.40    3.80
   9  -3   6   26.50    4.70
  -9  -2   6   46.40    5.10
  -9  -2   6   55.49    7.40
  -8  -2   6    7.40    2.30
  -8  -2   6   13.10    3.40
  -7  -2   6    2.20    1.90
  -7  -2   6    2.30    2.80
   6   2  -6  257.07   12.70
  -6  -2   6  301.67   12.70
  -6  -2   6  280.37   13.90
  -6  -2   6  279.67   13.00
   5   2  -6  153.58    7.50
  -5  -2   6  152.38    7.60
  -5  -2   6  132.19    8.40
   4   2  -6   98.39    5.50
   4   2  -6  101.39    5.70
   4   2  -6  102.09    5.30
  -4  -2   6   95.59    6.10
  -4  -2   6   98.69    5.30
  -4  -2   6  102.29    5.40
   3   2  -6   25.30    2.40
   3   2  -6   29.80    3.10
   3   2  -6   25.60    2.20
  -3  -2   6   22.50    2.90
  -3  -2   6   25.90    2.40
   2   2  -6 1773.82   72.39
   2   2  -6 1775.62   72.69
   2   2  -6 1724.03   72.79
   2   2  -6 1700.83   72.29
  -2  -2   6 1734.43   72.69
  -2  -2   6 1952.20   72.29
  -2  -2   6 1797.02   72.99
  -2  -2   6 1779.02   72.69
   1   2  -6   38.80    2.40
   1   2  -6   35.50    2.60
   1   2  -6   39.20    2.20
   1   2  -6   36.30    2.90
  -1  -2   6   34.70    2.70
  -1  -2   6   42.50    2.50
  -1  -2   6   35.20    2.70
   0   2  -6  272.07   11.00
   0   2  -6  254.67   11.20
   0   2  -6  248.88   11.40
   0   2  -6  249.68   11.60
   0  -2   6  265.57   11.50
   0  -2   6  250.27   11.60
   0  -2   6  259.77   11.50
   0  -2   6  270.07   11.40
  -1   2  -6 3191.68  127.29
  -1   2  -6 3040.30  126.79
  -1   2  -6 3212.68  126.79
  -1   2  -6 3134.19  127.49
   1  -2   6 3120.99  127.49
   1  -2   6 3155.38  127.39
   1  -2   6 3126.49  127.29
  -2   2  -6   23.90    2.20
  -2   2  -6   27.80    1.70
  -2   2  -6   26.00    1.70
   2  -2   6   24.90    2.20
   2  -2   6   24.10    2.80
   2  -2   6   25.00    2.40
  -3   2  -6  441.86   17.30
  -3   2  -6  409.66   17.90
  -3   2  -6  405.76   17.30
   3  -2   6  397.56   18.00
   3  -2   6  419.56   17.50
   3  -2   6  412.66   18.00
  -4   2  -6    0.40    0.80
  -4   2  -6    0.30    0.90
  -4   2  -6   -0.30    1.00
   4  -2   6   -1.00    1.30
   4  -2   6   -0.10    1.00
  -5   2  -6  111.59    5.60
  -5   2  -6  109.79    5.30
  -5   2  -6  114.99    5.40
   5  -2   6  110.49    6.20
   5  -2   6  108.69    5.50
   5  -2   6  102.89    6.60
  -6   2  -6   41.80    3.30
  -6   2  -6   48.70    3.20
   6  -2   6   46.10    3.40
   6  -2   6   44.30    4.40
   6  -2   6   36.20    3.50
  -7   2  -6   31.10    3.50
   7  -2   6   35.20    4.30
   7  -2   6   37.00    3.30
  -8   2  -6   21.80    3.20
   8  -2   6   22.30    4.10
   8  -2   6   14.30    3.10
  -9   2  -6    0.60    2.10
   9  -2   6    3.90    3.00
  -9  -1   6   69.39    6.00
  -9  -1   6   78.99    7.80
  -8  -1   6  191.48   10.80
  -8  -1   6  185.28   10.00
  -7  -1   6   83.49    6.40
  -7  -1   6   77.19    5.40
   6   1  -6   90.59    5.70
  -6  -1   6   84.39    5.80
  -6  -1   6   97.49    5.40
  -6  -1   6   83.19    6.50
   5   1  -6   27.10    3.10
  -5  -1   6   28.90    3.70
   4   1  -6  664.53   28.50
   4   1  -6  661.23   28.10
  -4  -1   6  673.13   28.20
  -4  -1   6  686.43   28.30
  -4  -1   6  673.03   28.70
   3   1  -6 1708.33   69.19
   3   1  -6 1704.43   69.49
  -3  -1   6 1709.83   69.49
  -3  -1   6 1717.43   69.79
  -3  -1   6 1705.73   69.19
  -3  -1   6 1646.34   69.49
   2   1  -6    6.30    1.20
   2   1  -6    8.40    1.50
   2   1  -6    7.50    1.20
   2   1  -6    6.50    1.20
  -2  -1   6    4.50    1.20
  -2  -1   6    8.40    1.30
  -2  -1   6    8.20    1.70
  -2  -1   6    4.80    1.00
   1   1  -6  125.79    6.20
   1   1  -6  129.29    5.70
   1   1  -6  128.19    5.90
   1   1  -6  129.59    6.40
  -1  -1   6  120.19    6.20
  -1  -1   6  136.99    5.90
  -1  -1   6  127.99    6.40
  -1  -1   6  125.29    6.30
   0   1  -6   38.00    2.80
   0   1  -6   35.60    2.50
   0   1  -6   36.30    2.20
   0  -1   6   39.90    2.50
   0  -1   6   37.50    2.70
   0  -1   6   39.10    2.80
  -1   1  -6  391.66   17.20
  -1   1  -6  402.76   16.80
  -1   1  -6  402.56   17.10
   1  -1   6  391.06   17.20
   1  -1   6  411.36   17.10
   1  -1   6  405.76   17.20
  -2   1  -6   62.69    3.20
   2  -1   6   64.59    3.80
   2  -1   6   63.69    3.50
   2  -1   6   62.19    3.80
  -3   1  -6  196.08    8.90
  -3   1  -6  207.98    8.50
  -3   1  -6  191.58    8.70
   3  -1   6  194.48    9.30
   3  -1   6  198.58    8.90
   3  -1   6  197.68    9.20
  -4   1  -6  120.29    5.70
  -4   1  -6  118.79    5.80
  -4   1  -6  127.69    5.50
   4  -1   6  126.49    6.20
   4  -1   6  101.69    6.40
   4  -1   6  120.59    5.90
  -5   1  -6  684.03   27.30
  -5   1  -6  674.73   27.40
  -5   1  -6  644.64   27.50
   5  -1   6  632.44   28.40
   5  -1   6  649.43   28.20
   5  -1   6  662.43   27.60
  -6   1  -6  128.29    6.50
  -6   1  -6  122.59    6.20
  -6   1  -6  142.29    6.30
   6  -1   6  128.79    6.80
   6  -1   6  119.29    7.40
   6  -1   6  130.09    6.70
  -7   1  -6  158.38    7.60
   7  -1   6  128.69    7.80
   7  -1   6  174.18    7.90
   7  -1   6  147.89    8.50
  -8   1  -6  105.79    5.80
   8  -1   6   94.29    9.10
   8  -1   6   96.59    7.10
  -9   1  -6    8.40    2.10
   9  -1   6    7.70    3.20
  -9   0   6    4.60    2.60
  -9   0   6    3.80    3.20
  -8   0   6   62.29    6.20
  -8   0   6   60.79    5.30
  -7   0   6   35.00    5.60
  -7   0   6   38.00    4.00
   6   0  -6    1.10    1.30
  -6   0   6   -0.40    1.60
  -6   0   6   -0.70    1.50
   5   0  -6  190.68    9.70
  -5   0   6  205.78   10.10
  -5   0   6  218.48    9.70
  -5   0   6  203.58    9.70
   4   0  -6  842.72   35.10
   4   0  -6  837.32   35.40
  -4   0   6  830.32   35.60
  -4   0   6  875.61   35.50
  -4   0   6  853.41   35.20
   3   0  -6   -1.00    1.00
   3   0  -6    1.80    0.90
  -3   0   6    0.30    0.90
  -3   0   6   -0.80    1.00
  -3   0   6    1.90    1.20
  -3   0   6    2.70    1.10
   2   0  -6   29.10    2.50
   2   0  -6   27.90    2.60
   2   0  -6   26.20    2.10
  -2   0   6   30.00    2.00
  -2   0   6   33.60    2.40
  -2   0   6   29.70    2.40
  -2   0   6   30.00    2.60
  -2   0   6   29.50    2.50
   1   0  -6  100.39    5.20
   1   0  -6  102.39    5.20
   1   0  -6  101.99    4.60
   1   0  -6   98.19    4.80
   1   0  -6  108.29    5.00
  -1   0   6   97.39    5.10
  -1   0   6  100.69    5.10
  -1   0   6   98.49    5.20
   0   0  -6   20.00    2.10
   0   0  -6   20.40    1.80
   0   0  -6   20.80    1.90
   0   0  -6   18.80    1.60
   0   0   6   17.60    2.10
   0   0   6   18.50    2.00
   0   0   6   15.90    1.90
  -1   0  -6  385.26   16.10
  -1   0  -6  394.76   16.40
  -1   0  -6  382.76   16.50
  -1   0  -6  391.46   16.50
   1   0   6  353.06   17.50
   1   0   6  388.46   16.30
  -2   0  -6    1.80    0.80
  -2   0  -6    1.10    1.00
  -2   0  -6    0.60    1.10
   2   0   6    1.00    0.90
   2   0   6    0.80    0.80
  -3   0  -6  231.18   11.00
  -3   0  -6  237.18   10.50
  -3   0  -6  241.98   10.40
   3   0   6  241.48   10.60
   3   0   6  232.88   10.60
  -4   0  -6    4.50    1.20
  -4   0  -6    5.40    1.00
   4   0   6    7.10    1.50
   4   0   6    4.60    1.20
  -5   0  -6    4.30    1.10
  -5   0  -6    5.70    1.00
  -5   0  -6    2.70    1.80
  -5   0  -6    5.30    1.30
   5   0   6    3.50    1.60
  -6   0  -6    0.20    1.70
  -6   0  -6    1.00    1.10
   6   0   6   -0.70    1.80
  -7   0  -6    2.20    1.30
   7   0   6    0.70    2.10
   7   0   6   -3.10    2.10
   7   0   6   -2.10    2.20
  -8   0  -6   -0.20    2.90
   8   0   6    0.20    2.30
   8   0   6    1.80    2.30
  -9   0  -6   -2.10    1.90
   9   0   6   -2.70    2.60
  -9   1   6    7.30    2.80
  -8   1   6  429.46   20.00
  -8   1   6  455.15   20.50
  -7   1   6  731.53   31.10
  -7   1   6  721.03   31.40
   6  -1  -6   63.89    4.50
  -6   1   6   56.69    4.50
  -6   1   6   58.29    4.70
  -6   1   6   62.19    4.70
   5  -1  -6  679.73   30.30
  -5   1   6  665.03   29.40
  -5   1   6  746.53   29.50
  -5   1   6  680.43   29.20
   4  -1  -6 2375.46   97.69
   4  -1  -6 2360.66   98.09
  -4   1   6 2510.15   98.29
  -4   1   6 2374.16   98.09
  -4   1   6 2411.96   97.89
   3  -1  -6 1215.18   49.99
   3  -1  -6 1177.98   50.39
  -3   1   6 1218.38   50.39
  -3   1   6 1210.98   50.39
  -3   1   6 1256.97   49.99
  -3   1   6 1254.07   50.49
   2  -1  -6  379.06   15.50
   2  -1  -6  363.96   16.10
   2  -1  -6  357.96   15.60
   2  -1  -6  374.26   16.10
  -2   1   6  362.76   16.10
  -2   1   6  357.56   16.00
  -2   1   6  396.76   15.60
  -2   1   6  360.96   16.00
   1  -1  -6    0.00    0.60
   1  -1  -6    1.80    0.80
   1  -1  -6    1.30    0.80
   1  -1  -6   -0.60    0.80
  -1   1   6    0.20    0.90
  -1   1   6    1.40    0.90
  -1   1   6    0.60    0.90
   0  -1  -6   10.40    1.50
   0  -1  -6   14.10    1.80
   0  -1  -6   15.80    2.00
   0  -1  -6   13.40    1.80
   0   1   6   11.20    1.80
   0   1   6    9.70    1.80
   0   1   6   10.00    1.70
  -1  -1  -6  238.18   10.40
  -1  -1  -6  230.78   10.30
  -1  -1  -6  229.48   10.70
   1   1   6  241.68   10.50
   1   1   6  229.58   10.40
  -2  -1  -6   33.50    2.60
  -2  -1  -6   35.20    2.90
  -2  -1  -6   40.90    2.70
   2   1   6   40.80    2.70
   2   1   6   39.40    2.80
  -3  -1  -6   47.60    3.20
  -3  -1  -6   48.80    2.90
  -3  -1  -6   44.60    3.60
   3   1   6   43.70    3.00
   3   1   6   43.70    3.20
  -4  -1  -6  168.68    8.30
  -4  -1  -6  175.98    7.80
  -4  -1  -6  161.28    8.70
   4   1   6  179.68    7.90
   4   1   6  168.48    8.40
  -5  -1  -6  105.29    5.80
  -5  -1  -6   90.69    6.00
  -5  -1  -6   95.39    4.80
  -5  -1  -6  102.69    4.60
   5   1   6   84.99    5.70
  -6  -1  -6   67.09    6.40
  -6  -1  -6   74.89    3.80
  -6  -1  -6   61.99    5.10
   6   1   6   72.39    5.00
  -7  -1  -6   -1.40    1.50
  -7  -1  -6    2.10    2.30
   7   1   6    1.60    2.20
  -8  -1  -6   23.90    4.20
  -8  -1  -6   21.50    3.70
   8   1   6   27.90    4.20
   8   1   6   28.40    4.50
  -9   2   6   -0.60    2.40
  -9   2   6    3.30    2.90
  -8   2   6   84.69    6.20
  -7   2   6   42.90    4.40
  -7   2   6   31.00    4.40
   6  -2  -6  228.68   11.10
  -6   2   6  234.48   11.00
  -6   2   6  227.38   11.10
   5  -2  -6  859.01   36.60
  -5   2   6  825.82   36.50
  -5   2   6  951.10   37.80
  -5   2   6  860.41   37.00
   4  -2  -6  919.51   39.50
   4  -2  -6  939.91   40.00
  -4   2   6 1006.20   40.30
  -4   2   6  971.40   39.90
  -4   2   6  960.30   39.70
   3  -2  -6  346.67   15.10
   3  -2  -6  391.46   15.00
   3  -2  -6  338.37   15.50
  -3   2   6  340.37   15.50
  -3   2   6  336.47   15.30
  -3   2   6  352.56   15.70
  -3   2   6  367.26   15.10
   2  -2  -6   46.90    2.80
   2  -2  -6   44.50    2.80
   2  -2  -6   47.90    3.50
   2  -2  -6   42.90    3.20
  -2   2   6   49.60    2.70
  -2   2   6   42.90    3.20
  -2   2   6   47.70    3.50
  -2   2   6   46.50    3.10
   1  -2  -6 1258.67   52.79
   1  -2  -6 1260.87   52.69
   1  -2  -6 1276.17   52.39
   1  -2  -6 1319.47   52.39
  -1   2   6 1287.47   52.49
  -1   2   6 1263.27   52.69
  -1   2   6 1301.07   52.79
   0  -2  -6  403.36   17.60
   0  -2  -6  401.76   17.80
   0  -2  -6  423.86   17.80
   0  -2  -6  431.46   17.90
   0   2   6  417.26   17.80
   0   2   6  408.46   17.70
  -1  -2  -6  308.37   13.20
  -1  -2  -6  294.67   13.20
  -1  -2  -6  303.07   13.00
   1   2   6  289.77   13.00
   1   2   6  283.67   12.90
  -2  -2  -6  307.47   13.70
  -2  -2  -6  307.17   13.50
  -2  -2  -6  310.17   13.40
   2   2   6  305.17   13.20
   2   2   6  293.17   13.50
  -3  -2  -6  651.53   29.20
  -3  -2  -6  694.93   29.00
  -3  -2  -6  712.53   28.70
   3   2   6  704.73   28.50
   3   2   6  668.63   28.90
  -4  -2  -6  355.26   18.40
  -4  -2  -6  404.36   16.70
  -4  -2  -6  406.46   17.50
   4   2   6  365.76   17.20
   4   2   6  421.86   16.70
  -5  -2  -6   18.60    2.40
  -5  -2  -6   18.80    3.50
   5   2   6   22.40    3.50
   5   2   6   25.30    2.20
  -6  -2  -6   -0.90    1.00
  -6  -2  -6   -1.30    1.60
   6   2   6   -0.90    1.90
  -7  -2  -6    1.60    1.30
  -7  -2  -6    4.70    2.30
   7   2   6    2.50    2.30
  -8  -2  -6   11.10    2.60
   8   2   6   13.00    3.20
  -9   3   6   36.80    5.00
  -8   3   6   16.50    3.00
  -8   3   6   26.30    4.10
  -7   3   6  398.16   18.10
  -7   3   6  402.56   17.90
   6  -3  -6  536.65   22.40
  -6   3   6  470.75   21.70
  -6   3   6  481.55   22.00
  -6   3   6  529.55   22.40
   5  -3  -6   17.50    3.30
  -5   3   6   18.30    2.60
  -5   3   6   16.70    3.40
   4  -3  -6   52.39    4.10
   4  -3  -6   55.59    3.20
  -4   3   6   45.50    4.10
  -4   3   6   52.39    3.60
  -4   3   6   53.49    3.60
   3  -3  -6   67.39    3.70
   3  -3  -6   64.89    3.80
   3  -3  -6   63.99    4.20
  -3   3   6   62.59    4.30
  -3   3   6   65.89    3.70
  -3   3   6   65.29    4.00
   2  -3  -6  115.19    6.20
   2  -3  -6  107.49    5.40
   2  -3  -6  108.29    5.50
   2  -3  -6  107.79    6.00
  -2   3   6  103.99    5.80
  -2   3   6  108.29    5.50
  -2   3   6  114.79    5.20
   1  -3  -6  193.18    8.70
   1  -3  -6  192.98    9.10
   1  -3  -6  181.28    8.70
   1  -3  -6  176.38    8.90
  -1   3   6  185.88    8.90
  -1   3   6  188.38    8.70
  -1   3   6  201.98    8.30
   0  -3  -6 1277.77   52.89
   0  -3  -6 1286.87   52.89
   0  -3  -6 1277.57   52.69
   0   3   6 1286.67   52.69
   0   3   6 1270.47   52.59
  -1  -3  -6  846.22   34.80
  -1  -3  -6  825.82   35.00
  -1  -3  -6  846.12   34.70
   1   3   6  814.02   34.70
   1   3   6  828.22   34.50
  -2  -3  -6  377.66   16.20
  -2  -3  -6  377.26   16.40
  -2  -3  -6  370.46   16.50
   2   3   6  381.16   15.90
   2   3   6  350.86   16.50
  -3  -3  -6   71.09    4.30
  -3  -3  -6   72.49    6.50
  -3  -3  -6   71.99    5.50
   3   3   6   77.79    4.10
   3   3   6   71.19    5.10
  -4  -3  -6   20.90    2.40
  -4  -3  -6   12.90    2.40
   4   3   6   18.80    3.40
  -5  -3  -6  120.49    6.30
  -5  -3  -6  111.99    7.00
   5   3   6  114.79    7.00
   5   3   6  128.69    5.60
  -6  -3  -6   12.40    2.50
   6   3   6   11.30    2.60
  -7  -3  -6   68.09    5.40
   7   3   6   69.79    5.90
  -8  -3  -6    7.00    2.60
   8   3   6    9.00    2.90
  -9   4   6   91.59    7.00
  -8   4   6   -0.60    2.20
  -7   4   6   20.60    3.40
  -7   4   6   16.30    2.80
  -6   4   6   21.60    3.50
  -6   4   6   26.90    3.00
   5  -4  -6   11.00    2.00
   5  -4  -6    9.70    1.60
  -5   4   6   12.90    2.40
  -5   4   6    5.60    2.00
  -5   4   6    9.20    2.30
   4  -4  -6    2.30    1.40
   4  -4  -6   -1.30    1.20
  -4   4   6    1.40    1.20
  -4   4   6    1.40    1.40
  -4   4   6   -0.20    1.70
   3  -4  -6    2.00    1.50
   3  -4  -6    0.20    1.20
  -3   4   6    0.20    1.20
  -3   4   6    0.10    1.40
  -3   4   6    1.40    1.10
   2  -4  -6   52.09    4.00
   2  -4  -6   59.19    4.60
   2  -4  -6   58.79    3.70
   2  -4  -6   62.69    4.30
  -2   4   6   60.79    4.20
  -2   4   6   59.39    3.70
  -2   4   6   63.79    3.50
   1  -4  -6  395.66   17.50
   1  -4  -6  375.26   17.10
   1  -4  -6  387.86   17.00
  -1   4   6  424.46   16.40
  -1   4   6  387.96   17.00
  -1   4   6  383.96   17.20
   0  -4  -6   49.90    3.80
   0  -4  -6   43.80    3.60
   0  -4  -6   42.60    3.40
   0   4   6   39.50    3.40
   0   4   6   43.90    3.30
  -1  -4  -6   43.40    3.40
   1   4   6   28.50    3.10
   1   4   6   30.40    3.20
  -2  -4  -6   73.39    4.80
  -2  -4  -6   77.29    5.30
   2   4   6   67.29    7.20
   2   4   6   77.99    4.80
  -3  -4  -6  954.30   41.70
  -3  -4  -6 1065.39   41.40
   3   4   6 1016.60   40.80
   3   4   6  931.91   41.60
  -4  -4  -6  175.68    9.80
  -4  -4  -6  199.48    9.00
   4   4   6  187.88    9.80
  -5  -4  -6   -1.70    1.80
  -5  -4  -6   -0.20    1.90
   5   4   6    0.40    2.10
  -6  -4  -6   -0.50    2.00
   6   4   6   -1.20    3.00
  -7  -4  -6    5.10    2.40
   7   4   6    2.80    2.60
  -8   5   6    0.20    2.40
  -7   5   6   26.70    3.30
  -7   5   6   19.90    3.10
  -6   5   6  198.18    9.20
  -6   5   6  190.38    9.80
   5  -5  -6  385.96   16.40
   5  -5  -6  373.26   17.30
  -5   5   6  379.46   16.70
  -5   5   6  398.06   17.90
  -5   5   6  373.36   17.20
   4  -5  -6    0.30    1.50
   4  -5  -6    1.60    1.90
  -4   5   6   -0.50    1.20
  -4   5   6    6.70    3.10
  -4   5   6    1.90    1.60
   3  -5  -6   28.00    3.00
   3  -5  -6   24.60    3.60
  -3   5   6   25.80    2.70
  -3   5   6   27.60    2.70
  -3   5   6   27.40    3.80
   2  -5  -6   12.20    2.10
   2  -5  -6   15.00    2.60
  -2   5   6   15.30    2.30
  -2   5   6   18.60    3.20
   1  -5  -6   23.70    3.20
   1  -5  -6   18.90    3.30
  -1   5   6   22.90    3.40
  -1   5   6   17.40    2.20
  -1   5   6   24.40    2.10
   0  -5  -6    3.50    1.70
   0   5   6    5.10    1.80
   0   5   6    5.80    1.60
  -1  -5  -6    0.70    1.50
  -1  -5  -6    0.40    2.70
   1   5   6   -0.10    1.70
   1   5   6   -1.40    1.30
  -2  -5  -6   58.59    4.70
  -2  -5  -6   60.79    4.70
   2   5   6   55.49    4.60
   2   5   6   56.19    4.10
  -3  -5  -6 2338.17   88.89
  -3  -5  -6 2072.89   89.09
   3   5   6 2072.09   88.99
   3   5   6 2180.78   88.19
  -4  -5  -6   -0.10    2.30
  -4  -5  -6    4.10    2.40
   4   5   6    0.70    2.20
  -5  -5  -6   11.00    3.00
   5   5   6   14.20    3.00
  -6  -5  -6   16.70    2.90
   6   5   6   21.50    3.40
  -7  -5  -6   39.00    5.00
   7   5   6   33.50    5.40
  -8   6   6   19.00    3.40
  -7   6   6    2.60    2.50
  -6   6   6   12.40    2.60
  -6   6   6   14.50    2.80
   5  -6  -6   44.90    3.80
  -5   6   6   37.90    3.50
  -5   6   6   43.10    4.10
   4  -6  -6  127.79    7.60
   4  -6  -6  122.59    6.70
  -4   6   6  125.99    6.40
  -4   6   6  115.59    6.80
   3  -6  -6  436.36   19.20
  -3   6   6  442.26   19.90
  -3   6   6  454.15   18.90
  -3   6   6  415.36   18.80
   2  -6  -6   25.10    3.00
   2  -6  -6   34.80    5.00
  -2   6   6   26.90    3.10
  -2   6   6   38.30    4.20
  -2   6   6   32.40    2.90
   1  -6  -6   13.00    2.40
   1  -6  -6   13.50    2.20
  -1   6   6   11.70    2.40
  -1   6   6   17.50    2.30
  -1   6   6   12.30    3.40
   0  -6  -6  103.09    6.30
   0  -6  -6   91.79    6.20
   0   6   6   98.69    6.10
   0   6   6  106.29    4.90
   0   6   6   92.39    5.80
  -1  -6  -6  154.28    8.50
  -1  -6  -6  162.08    8.50
   1   6   6  147.99    8.10
   1   6   6  144.79    8.20
   1   6   6  174.68    7.10
  -2  -6  -6    2.50    2.00
  -2  -6  -6   -1.30    2.00
   2   6   6    3.70    2.10
   2   6   6   -2.30    1.50
  -3  -6  -6   97.59    6.40
   3   6   6   85.69    6.90
  -4  -6  -6   54.49    5.70
   4   6   6   78.49    6.10
  -5  -6  -6  186.18   10.40
   5   6   6  189.48   10.40
  -6  -6  -6   -0.10    2.40
   6   6   6   -4.60    2.70
  -7   7   6    4.20    2.60
  -6   7   6    5.70    2.50
  -6   7   6    6.40    2.60
  -5   7   6   12.80    2.10
  -5   7   6   19.10    3.60
   4  -7  -6    0.10    2.40
  -4   7   6    0.00    1.70
  -4   7   6    2.50    2.10
   3  -7  -6   -0.70    4.00
  -3   7   6   -1.50    2.60
   2  -7  -6  156.88    8.60
  -2   7   6  152.18    8.00
  -2   7   6  168.68    7.80
  -2   7   6  160.98    9.20
   1  -7  -6  199.08   10.50
   1  -7  -6  199.88   10.90
  -1   7   6  210.58   10.80
  -1   7   6  229.18    9.60
  -1   7   6  199.38   10.00
   0  -7  -6   60.69    5.00
   0   7   6   58.29    4.60
   0   7   6   62.49    3.80
  -1  -7  -6   88.49    6.30
   1   7   6   91.49    6.00
   1   7   6   90.89    4.70
  -2  -7  -6  229.98   11.90
   2   7   6  227.98   11.60
  -3  -7  -6  127.49    8.00
   3   7   6  129.09    8.10
  -4  -7  -6  130.39    8.20
   4   7   6  121.39    8.00
  -5  -7  -6    8.00    2.80
   5   7   6    8.90    3.10
  -7   8   6   26.20    3.80
  -6   8   6   31.10    4.60
   5  -8  -6    1.90    2.60
  -5   8   6    0.70    1.70
  -5   8   6   -1.50    2.40
   4  -8  -6   59.59    5.40
  -4   8   6   58.19    4.80
  -4   8   6   56.09    4.30
   3  -8  -6   -0.10    2.30
  -3   8   6    0.50    2.20
  -3   8   6   -1.60    1.50
   2  -8  -6    4.30    2.40
  -2   8   6    6.60    1.80
   1  -8  -6    5.70    2.40
  -1   8   6    4.00    1.80
  -1   8   6    6.20    1.90
   0  -8  -6   64.79    5.90
   0   8   6   69.59    5.40
   0   8   6   77.99    4.40
  -1  -8  -6   10.40    2.80
   1   8   6    9.10    2.40
  -2  -8  -6    2.10    2.50
   2   8   6    0.70    2.30
  -3  -8  -6   54.49    5.70
   3   8   6   53.49    5.80
  -4  -8  -6   43.30    6.20
   4   8   6   39.30    5.90
   5  -9  -6  106.49    7.30
  -5   9   6  105.49    7.10
   4  -9  -6    7.60    2.90
  -4   9   6    6.30    2.50
  -4   9   6    2.80    1.80
   3  -9  -6   -1.90    2.90
  -3   9   6   -0.80    2.10
  -3   9   6   -0.90    1.70
   2  -9  -6    8.10    2.80
  -2   9   6   10.80    2.40
   1  -9  -6    9.30    3.00
  -1   9   6    7.70    3.30
  -1   9   6    9.70    2.50
   0  -9  -6  117.49    7.80
   0   9   6  119.89    7.30
  -1  -9  -6    5.70    2.80
   1   9   6    2.40    2.30
  -2  -9  -6   -3.20    2.70
   2   9   6   -0.50    2.60
  -3  -9  -6   38.20    5.80
   3   9   6   34.90    5.70
  -4  10   6   16.40    3.30
   3 -10  -6    0.50    2.90
  -3  10   6    2.40    1.90
  -3  10   6    2.80    2.40
   2 -10  -6   82.19    6.80
  -2  10   6   80.09    5.70
  -2  10   6   67.49    5.30
   1 -10  -6   17.40    3.60
  -1  10   6   11.30    2.50
   0 -10  -6    6.20    3.10
   0  10   6   12.30    2.70
  -1 -10  -6    2.70    3.10
   1  10   6   -2.80    2.50
   2  11  -7   56.09    4.90
  -2 -11   7   57.59    8.80
  -2 -11   7   51.29    6.30
   1  11  -7   11.80    2.80
  -1 -11   7   12.30    3.60
  -1 -11   7    5.40    4.10
   0 -11   7    5.30    4.80
   0 -11   7    5.50    3.40
  -1  11  -7   66.19    5.40
   1 -11   7   67.99    7.60
   1 -11   7   56.79    6.80
  -2  11  -7   40.10    4.70
   2 -11   7   32.80    6.50
   2 -11   7   42.90    7.70
  -3  11  -7  104.49    7.30
   3 -11   7  110.09    8.90
  -4  11  -7    5.20    2.50
   4 -11   7    4.70    4.00
   4  10  -7   14.30    2.70
  -4 -10   7   17.20    3.10
  -4 -10   7   13.80    4.70
   3  10  -7    0.20    1.90
  -3 -10   7    5.40    4.00
  -3 -10   7    2.70    2.80
   2  10  -7    9.70    2.30
  -2 -10   7    5.30    3.90
  -2 -10   7    7.40    3.10
   1  10  -7   61.69    4.50
  -1 -10   7   45.60    6.10
  -1 -10   7   52.69    7.30
   0  10  -7   13.80    2.30
   0 -10   7    4.40    3.70
   0 -10   7   13.70    3.20
  -1  10  -7    5.60    2.10
   1 -10   7    6.40    3.90
   1 -10   7    8.00    2.90
  -2  10  -7  303.47   14.30
   2 -10   7  298.97   15.40
  -3  10  -7  102.09    6.50
   3 -10   7  100.39    7.90
  -4  10  -7   -0.50    2.10
   4 -10   7    4.20    3.00
  -5  10  -7   32.10    4.30
   5 -10   7   39.20    6.30
   5   9  -7   15.70    2.90
  -5  -9   7   11.10    4.70
  -5  -9   7   19.30    2.80
   4   9  -7   12.30    2.50
  -4  -9   7   12.50    2.70
  -4  -9   7    9.90    4.10
   3   9  -7    0.80    1.70
  -3  -9   7    0.60    3.50
  -3  -9   7    0.90    2.20
   2   9  -7   94.59    6.00
  -2  -9   7  106.89    8.30
  -2  -9   7  100.59    6.90
   1   9  -7   -0.60    1.60
  -1  -9   7    0.70    2.90
  -1  -9   7    1.60    2.30
   0   9  -7    6.40    2.00
   0  -9   7    5.80    3.20
   0  -9   7    7.80    2.50
  -1   9  -7  336.17   14.00
  -1   9  -7  298.87   14.20
   1  -9   7  289.77   15.30
  -2   9  -7  126.69    7.10
   2  -9   7  114.19    8.20
   2  -9   7  120.79    8.30
  -3   9  -7   12.80    2.30
   3  -9   7   13.30    2.80
   3  -9   7   12.10    3.10
  -4   9  -7   -1.80    1.80
   4  -9   7   -0.30    2.60
  -5   9  -7    6.00    2.10
   5  -9   7    9.40    3.40
  -6   9  -7    0.80    2.20
   6  -9   7    2.90    3.40
   6   8  -7    8.60    2.60
  -6  -8   7    7.80    4.50
   5   8  -7   35.40    4.30
  -5  -8   7   41.70    4.20
  -5  -8   7   39.90    7.40
   4   8  -7   54.99    4.60
  -4  -8   7   62.39    7.00
  -4  -8   7   55.59    4.90
  -3  -8   7   18.60    3.90
  -3  -8   7   19.60    3.80
   2   8  -7  154.68    8.20
  -2  -8   7  175.98    9.10
  -2  -8   7  166.08   10.10
   1   8  -7  380.66   18.20
   1   8  -7  353.86   16.70
  -1  -8   7  363.56   18.10
  -1  -8   7  420.76   18.80
  -1  -8   7  372.86   17.60
   0   8  -7  262.97   11.00
   0   8  -7  236.88   13.00
   0   8  -7  239.98   11.40
   0  -8   7  247.18   12.30
   0  -8   7  225.28   13.50
  -1   8  -7   54.29    3.20
  -1   8  -7   46.60    3.90
   1  -8   7   44.00    5.20
  -2   8  -7 2135.79   91.39
  -2   8  -7 2392.46   90.49
   2  -8   7 2288.57   92.89
   2  -8   7 2262.87   91.79
   2  -8   7 2088.99   92.29
  -3   8  -7  423.46   19.30
   3  -8   7  416.46   20.30
   3  -8   7  472.55   19.60
  -4   8  -7   -1.50    1.50
   4  -8   7    1.70    2.70
  -5   8  -7   17.20    3.20
   5  -8   7   13.20    3.20
  -6   8  -7    4.50    1.90
   6  -8   7    1.50    3.20
  -7   8  -7  103.59    6.50
   7  -8   7   97.29    8.40
   7   7  -7    3.20    2.50
  -7  -7   7   -6.40    4.20
   6   7  -7  120.19    7.30
  -6  -7   7  115.99   10.10
   5   7  -7   69.19    5.20
  -5  -7   7   75.59    7.60
  -5  -7   7   74.69    5.10
   4   7  -7  267.57   12.70
  -4  -7   7  261.37   12.60
  -4  -7   7  285.17   14.90
   3   7  -7   10.00    2.00
  -3  -7   7   11.40    3.10
   2   7  -7  131.69    8.20
   2   7  -7  117.49    6.30
  -2  -7   7  116.69    8.00
  -2  -7   7  107.99    7.10
  -2  -7   7  128.29    6.90
   1   7  -7    8.60    1.60
   1   7  -7    9.60    2.50
   1   7  -7    8.20    1.60
  -1  -7   7    8.30    2.80
  -1  -7   7    5.20    2.00
  -1  -7   7    6.20    2.30
   0   7  -7    3.20    2.40
   0   7  -7    1.90    1.40
   0  -7   7   -0.70    2.50
  -1   7  -7  218.08    9.20
  -1   7  -7  197.88    9.90
   1  -7   7  218.38   11.50
   1  -7   7  205.18   10.80
   1  -7   7  207.18   10.90
  -2   7  -7  208.28    8.60
  -2   7  -7  209.28   10.40
  -2   7  -7  194.08    9.60
   2  -7   7  187.18   10.50
   2  -7   7  201.88   10.10
   2  -7   7  196.98   11.00
  -3   7  -7   10.50    1.90
   3  -7   7    6.90    2.70
   3  -7   7    5.40    2.60
   3  -7   7   12.90    3.30
  -4   7  -7   52.49    4.10
   4  -7   7   52.19    4.40
   4  -7   7   57.79    5.30
  -5   7  -7   68.29    4.60
   5  -7   7   79.49    6.40
  -6   7  -7   48.70    4.00
   6  -7   7   43.80    5.30
  -7   7  -7   -2.60    1.70
   7  -7   7   -1.40    2.80
   7   6  -7    5.40    2.40
  -7  -6   7    3.50    4.00
   6   6  -7   74.09    5.40
  -6  -6   7   83.99    7.90
   5   6  -7  108.49    6.60
  -5  -6   7  114.59    5.90
  -5  -6   7  110.99    8.70
   4   6  -7    7.10    1.80
  -4  -6   7    9.70    3.10
  -4  -6   7    8.40    1.70
   3   6  -7   28.00    2.90
   3   6  -7   30.20    4.70
  -3  -6   7   27.10    3.00
  -3  -6   7   27.00    4.70
  -3  -6   7   21.70    3.30
   2   6  -7  191.88   10.10
   2   6  -7  207.68   10.80
  -2  -6   7  204.18    9.90
  -2  -6   7  192.68   11.00
  -2  -6   7  222.58   10.10
   1   6  -7   19.60    2.40
   1   6  -7   13.60    2.40
   1   6  -7   15.10    2.40
  -1  -6   7   20.50    3.20
  -1  -6   7   15.60    2.40
  -1  -6   7   13.60    3.00
   0   6  -7  381.06   15.60
   0   6  -7  372.06   17.00
   0   6  -7  357.26   15.90
   0  -6   7  362.16   16.80
   0  -6   7  355.36   16.70
   0  -6   7  368.26   17.20
  -1   6  -7  493.25   21.70
  -1   6  -7  524.45   22.20
  -1   6  -7  526.65   21.10
   1  -6   7  500.75   22.10
   1  -6   7  485.65   22.30
   1  -6   7  507.35   22.80
  -2   6  -7   12.90    2.00
  -2   6  -7   10.30    1.30
  -2   6  -7    9.90    1.80
   2  -6   7   10.70    2.60
   2  -6   7    9.60    2.30
   2  -6   7   11.90    2.20
  -3   6  -7  617.24   25.00
  -3   6  -7  538.45   24.30
   3  -6   7  524.55   25.10
   3  -6   7  598.14   25.60
   3  -6   7  586.14   24.50
  -4   6  -7  968.00   39.30
   4  -6   7  968.50   38.50
   4  -6   7  923.61   42.60
   4  -6   7  845.82   39.40
  -5   6  -7    7.70    1.80
   5  -6   7    5.50    2.20
  -6   6  -7    2.30    1.60
   6  -6   7    2.40    2.50
  -7   6  -7    4.60    2.00
   7  -6   7    3.50    2.60
  -8   6  -7   18.40    2.90
   8  -6   7   13.80    3.70
   8   5  -7    0.80    2.30
  -8  -5   7    6.20    4.20
   7   5  -7    9.60    2.40
  -7  -5   7    5.70    3.60
   6   5  -7  218.38   11.00
  -6  -5   7  220.88   12.90
   5   5  -7  212.88   10.60
  -5  -5   7  203.18   12.00
  -5  -5   7  233.48    9.80
   4   5  -7   -2.60    2.50
  -4  -5   7    0.60    2.30
  -4  -5   7    1.10    1.20
  -4  -5   7   -1.60    1.40
   3   5  -7   -0.70    1.90
  -3  -5   7   -0.70    1.30
  -3  -5   7    3.20    1.30
  -3  -5   7    1.20    2.30
   2   5  -7   11.50    1.70
   2   5  -7   12.20    1.70
   2   5  -7   13.50    2.30
  -2  -5   7   14.70    2.70
  -2  -5   7   12.50    2.80
  -2  -5   7   15.70    3.10
   1   5  -7  110.99    6.80
   1   5  -7  116.99    5.90
   1   5  -7  120.69    5.80
  -1  -5   7  131.69    6.60
  -1  -5   7  113.79    6.40
  -1  -5   7  120.89    6.90
  -1  -5   7  118.09    7.40
   0   5  -7  196.48    8.90
   0   5  -7  198.78    9.60
   0   5  -7  199.58    8.70
   0   5  -7  184.18    9.80
   0  -5   7  203.68   10.20
   0  -5   7  191.58    9.50
   0  -5   7  193.38    9.70
  -1   5  -7    4.70    1.40
  -1   5  -7    3.10    1.10
  -1   5  -7    4.60    0.80
   1  -5   7    4.60    1.80
   1  -5   7    3.00    1.60
   1  -5   7    2.90    1.70
  -2   5  -7   33.70    1.90
  -2   5  -7   33.70    3.20
  -2   5  -7   33.00    2.50
   2  -5   7   35.40    3.40
   2  -5   7   25.20    3.70
   2  -5   7   34.90    4.20
  -3   5  -7 1302.97   50.09
  -3   5  -7 1125.59   49.20
   3  -5   7 1226.68   50.39
   3  -5   7 1114.49   49.99
   3  -5   7 1226.58   49.50
  -4   5  -7   40.00    4.10
  -4   5  -7   36.90    3.20
   4  -5   7   42.60    4.40
   4  -5   7   47.50    3.70
  -5   5  -7   -0.50    1.50
   5  -5   7    2.50    1.50
   5  -5   7    2.30    1.90
  -6   5  -7    1.20    1.50
   6  -5   7   -1.80    2.20
  -7   5  -7   76.89    4.80
   7  -5   7   63.79    5.90
  -8   5  -7   21.90    3.70
   8  -5   7   13.90    3.20
   8   4  -7   20.10    3.40
  -8  -4   7   22.10    4.50
   7   4  -7    3.50    2.00
  -7  -4   7    2.60    3.60
   6   4  -7   23.30    3.20
  -6  -4   7   28.30    5.30
   5   4  -7  204.38   10.20
   5   4  -7  192.98    9.70
  -5  -4   7  187.98   11.10
  -5  -4   7  214.88    8.90
   4   4  -7   21.10    3.30
   4   4  -7   17.70    4.50
  -4  -4   7   26.00    2.20
  -4  -4   7   22.40    2.90
  -4  -4   7   26.10    4.30
   3   4  -7  291.27   13.40
   3   4  -7  272.17   12.70
  -3  -4   7  282.17   14.20
  -3  -4   7  295.27   13.00
  -3  -4   7  288.87   12.50
   2   4  -7  109.99    5.60
   2   4  -7  113.39    6.60
   2   4  -7  117.79    5.80
  -2  -4   7  105.59    6.60
  -2  -4   7  116.19    6.00
  -2  -4   7  112.09    5.80
   1   4  -7   33.10    2.40
   1   4  -7   24.00    3.40
   1   4  -7   34.50    2.40
  -1  -4   7   34.00    2.90
  -1  -4   7   30.50    3.00
  -1  -4   7   34.70    3.70
  -1  -4   7   31.30    3.40
   0   4  -7 1976.10   77.69
   0   4  -7 1892.71   77.19
   0   4  -7 1849.91   77.89
   0   4  -7 1930.61   77.09
   0  -4   7 1852.21   77.99
   0  -4   7 1824.82   78.69
   0  -4   7 1934.21   77.69
   0  -4   7 1913.21   77.79
  -1   4  -7  263.07   13.10
  -1   4  -7  272.67   11.80
  -1   4  -7  278.07   12.40
  -1   4  -7  277.47   11.60
   1  -4   7  273.67   13.00
   1  -4   7  283.07   12.40
   1  -4   7  272.07   12.50
  -2   4  -7  199.38    8.90
  -2   4  -7  200.28    8.50
  -2   4  -7  209.28    9.60
   2  -4   7  199.48   10.10
   2  -4   7  196.68    9.80
   2  -4   7  204.18    9.50
  -3   4  -7  540.25   24.50
  -3   4  -7  586.64   23.70
  -3   4  -7  601.14   24.80
   3  -4   7  551.34   25.10
   3  -4   7  584.34   23.80
   3  -4   7  601.84   24.40
   3  -4   7  580.44   25.60
  -4   4  -7 1357.36   55.49
   4  -4   7 1456.45   55.59
   4  -4   7 1204.08   56.29
   4  -4   7 1399.96   56.39
  -5   4  -7  354.26   15.10
  -5   4  -7  344.77   14.80
   5  -4   7  285.57   15.30
   5  -4   7  331.67   15.80
   5  -4   7  366.06   14.70
  -6   4  -7    8.00    1.80
   6  -4   7    5.80    2.20
   6  -4   7    4.60    1.70
  -7   4  -7   55.09    4.20
   7  -4   7   51.99    5.50
  -8   4  -7    6.40    2.10
   8  -4   7   10.80    3.20
   9   3  -7  127.19    8.50
  -9  -3   7  129.39   10.00
   8   3  -7    3.70    2.50
  -8  -3   7    4.70    3.40
   7   3  -7    5.60    2.30
  -7  -3   7    6.40    3.20
   6   3  -7  326.87   15.20
  -6  -3   7  333.77   16.30
   5   3  -7  612.24   26.10
   5   3  -7  586.54   25.90
  -5  -3   7  644.74   26.00
  -5  -3   7  579.14   26.90
   4   3  -7  176.38    9.20
   4   3  -7  196.08    9.70
  -4  -3   7  205.88    8.60
  -4  -3   7  202.38    9.30
   3   3  -7  165.68    7.60
   3   3  -7  168.78    8.20
   3   3  -7  152.48    7.80
  -3  -3   7  160.98    7.20
  -3  -3   7  135.09    8.40
  -3  -3   7  161.08    7.80
   2   3  -7    4.90    1.10
   2   3  -7    5.80    1.20
   2   3  -7    5.20    1.50
  -2  -3   7    7.80    1.90
  -2  -3   7    5.60    1.10
  -2  -3   7    3.40    1.50
  -2  -3   7    3.20    1.10
   1   3  -7   38.20    3.40
   1   3  -7   36.30    2.60
   1   3  -7   38.90    3.10
   1   3  -7   35.20    2.40
  -1  -3   7   37.90    3.30
  -1  -3   7   43.00    2.90
  -1  -3   7   37.80    3.10
  -1  -3   7   36.40    3.80
   0   3  -7   86.09    5.20
   0   3  -7   88.89    4.20
   0   3  -7   80.59    4.70
   0   3  -7   88.69    4.20
   0  -3   7   83.09    5.30
   0  -3   7   81.79    4.90
   0  -3   7   80.49    5.60
   0  -3   7   88.99    4.80
  -1   3  -7   98.09    4.60
  -1   3  -7  100.59    6.00
  -1   3  -7  101.39    5.30
  -1   3  -7  100.39    4.60
   1  -3   7   95.89    5.70
   1  -3   7   97.39    5.40
   1  -3   7   99.69    5.40
  -2   3  -7  223.68   10.00
  -2   3  -7  215.88    9.20
  -2   3  -7  218.78    9.40
   2  -3   7  209.78   10.40
   2  -3   7  219.68    9.90
   2  -3   7  211.08   10.20
  -3   3  -7  340.77   14.30
  -3   3  -7  338.67   14.10
   3  -3   7  309.37   15.10
   3  -3   7  343.97   15.30
   3  -3   7  345.37   15.50
  -4   3  -7    2.00    1.00
  -4   3  -7   -2.00    1.20
  -4   3  -7    1.80    1.10
   4  -3   7   -1.80    1.70
   4  -3   7   -0.50    1.50
   4  -3   7    1.60    1.30
  -5   3  -7   31.20    2.50
  -5   3  -7   31.60    2.90
   5  -3   7   25.00    3.60
   5  -3   7   25.10    3.90
   5  -3   7   30.50    2.90
  -6   3  -7   20.60    2.50
   6  -3   7   16.60    2.70
   6  -3   7   13.60    2.50
  -7   3  -7  135.09    9.40
   7  -3   7  153.98    7.10
   7  -3   7  131.39    8.50
  -8   3  -7   22.60    3.30
   8  -3   7   16.00    3.20
  -9  -2   7    6.20    3.60
  -9  -2   7    5.40    2.80
  -8  -2   7    3.90    3.10
  -8  -2   7    2.30    2.20
  -7  -2   7    9.70    3.10
  -7  -2   7    6.90    2.50
   6   2  -7   37.60    4.50
  -6  -2   7   36.70    3.70
  -6  -2   7   35.10    4.80
   5   2  -7   30.10    3.70
  -5  -2   7   23.80    3.70
  -5  -2   7   23.70    4.40
  -5  -2   7   25.70    3.10
   4   2  -7   38.50    3.10
   4   2  -7   37.20    3.70
  -4  -2   7   43.30    3.30
   3   2  -7    6.30    1.40
   3   2  -7    5.00    1.20
   3   2  -7    4.80    1.40
  -3  -2   7    5.70    1.20
  -3  -2   7    7.90    1.90
  -3  -2   7    5.00    1.10
   2   2  -7    3.80    1.20
   2   2  -7    3.20    1.00
   2   2  -7    3.20    0.90
  -2  -2   7    2.10    1.40
  -2  -2   7    4.20    1.10
  -2  -2   7    3.80    1.00
  -2  -2   7    1.70    1.20
   1   2  -7   15.90    1.40
   1   2  -7   16.70    2.10
   1   2  -7   11.60    2.30
   1   2  -7   14.60    1.70
  -1  -2   7   12.70    2.30
  -1  -2   7   16.90    2.30
  -1  -2   7   15.30    2.30
  -1  -2   7   14.20    1.80
   0   2  -7  474.45   19.30
   0   2  -7  469.85   19.90
   0   2  -7  459.75   20.10
   0   2  -7  468.65   19.40
   0  -2   7  484.95   20.10
   0  -2   7  455.95   20.10
   0  -2   7  432.26   21.10
   0  -2   7  482.05   19.90
  -1   2  -7  521.15   21.60
  -1   2  -7  528.05   20.90
  -1   2  -7  485.55   22.40
  -1   2  -7  506.35   21.00
   1  -2   7  505.65   21.60
   1  -2   7  500.15   21.60
   1  -2   7  510.15   21.90
  -2   2  -7  194.78    8.00
  -2   2  -7  185.88    8.60
  -2   2  -7  180.08    8.00
   2  -2   7  175.18    9.10
   2  -2   7  185.08    8.60
   2  -2   7  181.28    8.80
  -3   2  -7    1.50    0.70
  -3   2  -7    1.10    0.80
  -3   2  -7    0.20    1.10
   3  -2   7    0.40    1.40
   3  -2   7   -1.70    1.30
   3  -2   7    1.50    1.10
  -4   2  -7    2.00    1.00
  -4   2  -7    0.20    1.10
   4  -2   7   -1.50    1.50
   4  -2   7    3.90    1.30
   4  -2   7    2.00    1.80
  -5   2  -7  146.39    6.60
  -5   2  -7  138.99    6.80
  -5   2  -7  138.79    7.40
   5  -2   7  139.79    6.90
   5  -2   7  130.59    7.80
   5  -2   7  146.39    7.60
  -6   2  -7    2.90    1.20
  -6   2  -7    1.90    1.40
   6  -2   7    2.00    2.00
   6  -2   7    0.20    2.00
   6  -2   7    1.10    1.60
  -7   2  -7   -1.40    1.60
   7  -2   7    6.00    2.60
  -8   2  -7    3.20    1.80
   8  -2   7    2.60    2.40
  -9  -1   7  120.89    8.00
  -9  -1   7  128.49    9.30
  -8  -1   7    6.80    3.10
  -8  -1   7    4.20    2.40
  -7  -1   7  149.79    8.90
  -7  -1   7  146.69    8.10
   6   1  -7   16.20    3.30
  -6  -1   7   15.00    2.40
  -6  -1   7   14.80    2.80
   5   1  -7  338.37   15.40
  -5  -1   7  354.16   14.90
  -5  -1   7  310.07   16.40
  -5  -1   7  322.17   15.00
   4   1  -7  826.52   34.40
  -4  -1   7  825.82   34.10
  -4  -1   7  779.92   34.70
  -4  -1   7  836.82   34.30
   3   1  -7  519.65   22.30
   3   1  -7  537.85   22.40
   3   1  -7  535.95   22.70
  -3  -1   7  541.65   22.70
  -3  -1   7  516.25   22.90
  -3  -1   7  521.85   22.20
   2   1  -7  241.68   11.30
   2   1  -7  246.08   11.40
   2   1  -7  242.18   10.90
   2   1  -7  241.48   10.70
  -2  -1   7  242.58   11.30
  -2  -1   7  248.68   11.50
  -2  -1   7  241.98   11.20
  -2  -1   7  272.47   10.70
   1   1  -7  119.29    6.00
   1   1  -7  121.89    6.30
   1   1  -7  118.69    5.40
   1   1  -7  117.39    5.60
  -1  -1   7  120.69    6.30
  -1  -1   7  121.09    5.70
  -1  -1   7  122.69    6.20
  -1  -1   7  116.29    6.10
   0   1  -7   14.70    2.30
   0   1  -7   10.60    1.40
   0   1  -7   12.50    1.80
   0   1  -7   11.80    1.20
   0  -1   7   10.60    2.10
   0  -1   7    9.80    2.00
   0  -1   7   10.00    1.70
  -1   1  -7    0.00    0.80
  -1   1  -7    0.50    0.60
   1  -1   7    1.80    1.00
   1  -1   7   -0.90    0.90
  -2   1  -7  115.69    5.40
   2  -1   7  107.69    6.10
   2  -1   7  117.89    5.80
   2  -1   7  120.09    6.10
  -3   1  -7    0.30    0.90
  -3   1  -7    0.10    0.90
  -3   1  -7    0.60    0.90
   3  -1   7    0.10    1.00
   3  -1   7   -0.90    1.20
  -4   1  -7   84.09    4.50
  -4   1  -7   78.79    4.60
  -4   1  -7   90.79    4.10
   4  -1   7   82.89    4.80
   4  -1   7   89.69    5.50
   4  -1   7   77.09    5.90
  -5   1  -7  302.17   13.30
  -5   1  -7  315.27   12.80
  -5   1  -7  301.77   13.00
   5  -1   7  298.77   14.70
   5  -1   7  282.77   14.10
   5  -1   7  291.97   13.30
  -6   1  -7   80.99    4.90
  -6   1  -7   90.69    4.50
  -6   1  -7   88.89    4.60
   6  -1   7   73.89    5.70
   6  -1   7   73.09    5.20
  -7   1  -7   43.80    3.30
   7  -1   7   32.10    4.80
   7  -1   7   36.70    4.10
  -8   1  -7    8.10    2.20
   8  -1   7    5.20    2.60
   8  -1   7    2.90    2.30
  -9   0   7   -0.30    2.70
  -9   0   7    1.20    3.80
  -8   0   7   76.79    6.50
  -8   0   7   63.59    5.40
  -7   0   7   45.20    5.10
  -7   0   7   35.60    4.10
   6   0  -7   10.80    2.00
  -6   0   7    8.30    2.40
  -6   0   7    8.30    1.80
  -6   0   7   10.50    2.50
   5   0  -7  223.28   10.50
  -5   0   7  207.88   10.40
  -5   0   7  241.48   10.50
  -5   0   7  198.78   10.80
   4   0  -7   -0.30    1.30
  -4   0   7    2.80    1.50
  -4   0   7   -0.90    1.20
  -4   0   7    0.00    1.10
   3   0  -7  515.25   22.20
   3   0  -7  507.35   21.80
  -3   0   7  510.45   22.30
  -3   0   7  534.45   22.30
  -3   0   7  518.05   21.70
  -3   0   7  518.05   22.40
   2   0  -7   80.39    4.20
   2   0  -7   76.09    4.70
   2   0  -7   78.59    4.70
  -2   0   7   83.29    4.60
  -2   0   7   82.09    4.00
  -2   0   7   81.79    5.00
  -2   0   7   78.89    4.80
  -2   0   7   78.69    4.00
   1   0  -7   62.39    3.90
   1   0  -7   61.49    3.30
   1   0  -7   56.19    3.20
   1   0  -7   61.29    2.90
   1   0  -7   54.99    3.60
  -1   0   7   54.79    3.80
  -1   0   7   59.09    3.80
  -1   0   7   56.29    3.70
   0   0  -7  872.61   36.40
   0   0  -7  875.71   36.00
   0   0  -7  879.11   36.30
   0   0  -7  871.81   36.50
   0   0   7  882.11   36.40
   0   0   7  875.61   36.40
  -1   0  -7  654.03   27.10
  -1   0  -7  647.94   27.20
  -1   0  -7  634.34   26.80
   1   0   7  648.84   27.10
   1   0   7  641.24   27.00
  -2   0  -7   92.49    5.20
  -2   0  -7   88.39    4.60
   2   0   7   91.69    4.80
   2   0   7   90.59    5.00
  -3   0  -7  374.66   15.60
  -3   0  -7  333.87   16.00
  -3   0  -7  365.96   15.60
   3   0   7  370.36   15.70
   3   0   7  354.46   15.70
  -4   0  -7   17.70    3.20
  -4   0  -7   18.90    2.30
  -4   0  -7   16.90    2.60
   4   0   7   17.10    2.70
   4   0   7   22.60    2.90
  -5   0  -7  126.99    6.70
  -5   0  -7  126.69    6.10
  -5   0  -7  117.09    7.30
  -5   0  -7  135.09    5.80
   5   0   7  119.09    6.70
  -6   0  -7   77.89    4.00
  -6   0  -7   73.49    5.50
  -6   0  -7   66.19    5.10
  -6   0  -7   77.49    4.90
   6   0   7   71.89    5.10
   6   0   7   76.49    5.50
  -7   0  -7   21.50    2.40
   7   0   7   13.20    2.80
   7   0   7   17.40    4.50
   7   0   7   16.80    2.70
   8   0   7    2.30    2.70
   8   0   7   -1.20    2.30
  -9   1   7  111.09    7.80
  -9   1   7  107.99    7.30
  -8   1   7  282.97   15.00
  -8   1   7  285.47   13.80
  -7   1   7   68.19    5.20
  -7   1   7   69.49    5.80
   6  -1  -7  200.18   10.10
  -6   1   7  188.58    9.60
  -6   1   7  210.58    9.90
  -6   1   7  165.48   12.20
  -5   1   7   18.30    2.50
  -5   1   7   16.40    2.70
   4  -1  -7  168.68    8.40
  -4   1   7  170.18    8.40
  -4   1   7  164.08    8.40
  -4   1   7  165.88    8.00
   3  -1  -7  104.89    5.50
   3  -1  -7  113.79    5.10
   3  -1  -7  103.69    6.00
  -3   1   7  109.19    5.40
  -3   1   7  100.29    6.00
  -3   1   7  105.49    5.90
  -3   1   7  107.59    5.80
   2  -1  -7    8.80    1.50
   2  -1  -7    5.20    1.10
   2  -1  -7    5.50    1.30
   2  -1  -7    4.10    1.00
  -2   1   7    8.60    1.50
  -2   1   7    8.50    1.50
  -2   1   7    7.50    1.40
  -2   1   7    6.70    1.50
   1  -1  -7   24.30    2.70
   1  -1  -7   20.70    2.10
   1  -1  -7   14.90    2.00
   1  -1  -7   21.30    2.20
  -1   1   7   21.80    2.50
  -1   1   7   19.20    2.30
   0  -1  -7  278.97   12.50
   0  -1  -7  293.97   12.70
   0  -1  -7  277.67   13.00
   0  -1  -7  281.27   12.30
   0   1   7  283.57   12.60
   0   1   7  288.47   12.70
  -1  -1  -7  863.11   35.20
  -1  -1  -7  882.41   35.50
  -1  -1  -7  857.51   35.50
   1   1   7  821.12   36.50
   1   1   7  832.62   35.40
  -2  -1  -7   47.30    3.70
  -2  -1  -7   49.60    3.30
   2   1   7   52.19    3.40
   2   1   7   50.19    3.50
  -3  -1  -7   37.00    3.20
  -3  -1  -7   40.00    2.80
   3   1   7   38.30    3.00
  -4  -1  -7  445.46   19.10
  -4  -1  -7  378.36   19.30
  -4  -1  -7  459.45   18.70
   4   1   7  475.95   18.80
   4   1   7  425.46   19.30
  -5  -1  -7  340.97   14.30
  -5  -1  -7  339.87   15.40
  -5  -1  -7  312.67   15.30
   5   1   7  318.47   14.80
  -6  -1  -7   43.50    3.60
  -6  -1  -7   30.60    4.30
   6   1   7   36.00    4.50
  -7  -1  -7    7.30    2.40
   7   1   7   11.70    2.50
  -8  -1  -7    7.80    2.70
   8   1   7   10.20    2.80
   8   1   7   10.30    2.80
  -9   2   7    0.40    2.60
  -9   2   7   -1.60    3.00
  -8   2   7   26.00    4.00
  -8   2   7   19.60    3.10
  -7   2   7  201.18   10.10
  -7   2   7  191.88   10.30
  -6   2   7   35.20    3.90
  -6   2   7   30.80    4.10
   5  -2  -7  200.48    9.40
  -5   2   7  166.18    9.20
  -5   2   7  172.88    9.20
  -5   2   7  209.18    9.60
   4  -2  -7  226.88   11.00
  -4   2   7  244.28   11.20
  -4   2   7  228.88   10.90
  -4   2   7  228.88   10.60
   3  -2  -7   43.30    2.80
   3  -2  -7   38.40    3.40
  -3   2   7   42.40    3.40
  -3   2   7   39.50    3.60
  -3   2   7   40.50    2.90
  -3   2   7   38.40    3.70
   2  -2  -7   22.10    2.20
   2  -2  -7   22.60    2.80
   2  -2  -7   21.60    2.40
   2  -2  -7   23.40    2.80
  -2   2   7   22.10    2.60
  -2   2   7   23.50    2.10
  -2   2   7   23.80    3.50
  -2   2   7   23.10    2.80
   1  -2  -7   34.30    3.30
   1  -2  -7   39.50    3.10
   1  -2  -7   33.90    2.70
   1  -2  -7   37.30    2.80
  -1   2   7   33.80    3.00
  -1   2   7   40.60    3.30
   0  -2  -7  826.82   34.60
   0  -2  -7  858.61   34.80
   0  -2  -7  827.82   34.40
   0   2   7  793.12   34.50
   0   2   7  841.22   34.60
  -1  -2  -7  630.44   26.60
  -1  -2  -7  658.63   26.80
  -1  -2  -7  623.24   26.80
   1   2   7  636.24   26.60
   1   2   7  607.94   26.60
  -2  -2  -7  721.73   31.50
  -2  -2  -7  723.93   31.20
  -2  -2  -7  763.12   31.10
   2   2   7  699.93   31.00
   2   2   7  779.22   30.80
  -3  -2  -7   33.30    3.90
  -3  -2  -7   34.80    2.90
   3   2   7   32.40    2.80
  -4  -2  -7    1.20    1.10
  -4  -2  -7   -0.70    1.80
   4   2   7   -0.70    1.50
   4   2   7    0.20    1.70
  -5  -2  -7   41.90    4.30
  -5  -2  -7   39.20    3.40
   5   2   7   47.70    4.20
  -6  -2  -7   13.50    2.50
   6   2   7   14.60    2.70
  -7  -2  -7   20.60    4.00
   7   2   7   14.80    2.80
  -8  -2  -7   29.00    5.10
   8   2   7   26.20    4.70
  -9   3   7   -1.30    2.80
  -8   3   7   17.00    3.10
  -8   3   7   28.20    4.50
  -7   3   7  230.78   14.60
  -7   3   7  261.57   12.30
  -6   3   7  268.37   12.60
  -6   3   7  260.77   12.50
   5  -3  -7  380.16   17.00
  -5   3   7  374.36   16.70
  -5   3   7  401.16   17.30
  -5   3   7  346.87   16.60
   4  -3  -7    1.70    1.50
   4  -3  -7    1.30    1.40
  -4   3   7    1.00    1.50
  -4   3   7    0.70    1.40
   3  -3  -7   10.40    1.90
   3  -3  -7   11.70    2.10
  -3   3   7   15.50    2.10
  -3   3   7   11.10    2.00
  -3   3   7    8.50    1.90
   2  -3  -7  113.49    6.50
   2  -3  -7  110.69    5.60
   2  -3  -7  103.19    6.10
  -2   3   7  104.49    5.80
  -2   3   7  108.09    6.10
  -2   3   7  117.89    5.30
   1  -3  -7   15.50    2.40
   1  -3  -7   15.20    2.70
  -1   3   7   19.00    2.40
  -1   3   7   16.90    2.80
   0  -3  -7   44.90    3.60
   0  -3  -7   49.90    3.60
   0   3   7   35.20    3.30
   0   3   7   46.80    3.60
  -1  -3  -7  595.94   25.70
  -1  -3  -7  655.33   26.10
   1   3   7  590.14   25.50
   1   3   7  566.94   25.60
  -2  -3  -7 1597.44   70.39
  -2  -3  -7 1770.02   70.09
   2   3   7 1792.62   69.59
   2   3   7 1644.24   71.49
  -3  -3  -7  317.47   13.40
  -3  -3  -7  269.87   13.90
   3   3   7  313.57   13.00
   3   3   7  282.67   13.70
  -4  -3  -7   67.79    5.40
  -4  -3  -7   74.19    4.40
   4   3   7   70.69    5.20
  -5  -3  -7   64.49    5.10
  -5  -3  -7   63.99    4.60
   5   3   7   65.69    5.10
  -6  -3  -7   61.19    5.40
   6   3   7   64.79    5.50
  -7  -3  -7   36.80    5.10
   7   3   7   53.19    5.80
  -8   4   7    6.80    2.90
  -8   4   7    6.90    2.70
  -7   4   7   10.10    2.80
  -6   4   7  238.38   11.60
  -6   4   7  250.57   12.00
   5  -4  -7  110.69    7.10
   5  -4  -7  120.89    5.90
  -5   4   7  127.19    7.70
   4  -4  -7    1.40    1.40
   4  -4  -7    0.00    1.80
  -4   4   7   -1.10    1.50
  -4   4   7    3.10    2.80
  -4   4   7    1.20    1.60
   3  -4  -7   43.90    3.90
   3  -4  -7   43.10    3.20
  -3   4   7   36.40    4.20
  -3   4   7   34.30    3.40
  -3   4   7   45.70    3.70
   2  -4  -7  136.79    6.80
   2  -4  -7  146.29    7.80
  -2   4   7  118.19    6.90
  -2   4   7  137.89    7.40
  -2   4   7  146.89    6.40
   1  -4  -7  246.38   11.80
   1  -4  -7  240.88   11.40
  -1   4   7  233.18   11.40
  -1   4   7  246.68   11.60
  -1   4   7  274.47   10.70
   0  -4  -7   53.49    4.00
   0   4   7   49.10    3.90
   0   4   7   50.39    5.70
  -1  -4  -7   52.29    4.10
  -1  -4  -7   51.09    4.50
   1   4   7   46.30    3.90
  -2  -4  -7  663.93   29.00
  -2  -4  -7  707.53   29.00
   2   4   7  694.13   28.40
   2   4   7  629.54   28.80
  -3  -4  -7  943.71   37.10
  -3  -4  -7  846.32   37.50
   3   4   7  904.31   36.60
   3   4   7  830.92   37.30
  -4  -4  -7   67.89    5.50
   4   4   7   67.79    5.20
  -5  -4  -7   -2.20    2.20
   5   4   7    2.20    2.20
  -6  -4  -7    9.90    2.70
   6   4   7    7.00    2.60
  -7  -4  -7   28.30    5.10
   7   4   7   28.70    5.20
  -8   5   7    2.30    3.00
  -7   5   7    5.00    2.80
  -7   5   7    4.70    2.40
  -6   5   7    0.10    2.00
  -6   5   7    2.30    2.00
   5  -5  -7   -0.60    1.50
  -5   5   7   -0.40    1.90
  -5   5   7    0.80    1.90
   4  -5  -7    2.90    2.10
   4  -5  -7   -0.70    1.80
  -4   5   7   -0.40    1.80
  -4   5   7    1.20    1.70
   3  -5  -7   35.40    3.50
  -3   5   7   33.10    3.30
  -3   5   7   32.70    4.90
  -3   5   7   33.30    3.30
   2  -5  -7   28.90    3.40
   2  -5  -7   38.00    5.00
  -2   5   7   21.30    3.80
  -2   5   7   27.60    2.70
   1  -5  -7  131.09    7.40
  -1   5   7  115.69    6.80
  -1   5   7  137.79    6.00
  -1   5   7  123.49    7.10
   0  -5  -7    2.70    1.60
   0   5   7    2.10    1.60
   0   5   7    4.90    1.70
  -1  -5  -7    6.90    1.90
  -1  -5  -7    7.80    2.10
   1   5   7    8.50    2.10
  -2  -5  -7 1426.96   55.69
  -2  -5  -7 1338.97   55.29
   2   5   7 1270.07   54.99
   2   5   7 1256.67   54.49
  -3  -5  -7  582.04   25.30
   3   5   7  559.04   25.10
  -4  -5  -7    2.70    2.60
   4   5   7    7.60    2.50
  -5  -5  -7  131.99    8.50
   5   5   7  147.59    8.50
  -6  -5  -7  128.39    8.60
   6   5   7  146.19    9.30
  -7   6   7    3.90    2.60
  -6   6   7    4.00    2.30
   5  -6  -7   49.40    4.10
  -5   6   7   50.49    4.60
   4  -6  -7    4.40    2.10
  -4   6   7    1.50    1.90
  -4   6   7    4.30    2.20
  -3   6   7   32.20    3.30
  -3   6   7   31.70    3.40
   2  -6  -7  155.88    8.50
  -2   6   7  154.08    8.80
  -2   6   7  160.98    7.40
  -2   6   7  144.99    7.70
   1  -6  -7   52.99    4.80
   1  -6  -7   56.39    5.40
  -1   6   7   55.79    4.20
  -1   6   7   61.09    3.50
  -1   6   7   51.09    5.00
   0  -6  -7    4.20    2.10
   0  -6  -7    0.00    2.10
   0   6   7    2.60    1.70
   0   6   7    2.20    1.30
   0   6   7    0.40    2.30
  -1  -6  -7  128.89    7.50
   1   6   7  130.59    7.40
  -2  -6  -7  175.48    9.30
   2   6   7  157.48    9.20
  -3  -6  -7  140.79    8.80
   3   6   7  148.39    8.70
  -4  -6  -7   36.50    5.00
   4   6   7   36.50    4.90
  -5  -6  -7    1.80    2.70
   5   6   7   -1.30    2.60
  -6  -6  -7   -1.40    3.00
   6   6   7    2.80    3.20
  -7   7   7   47.50    5.60
  -6   7   7   -1.40    2.00
  -6   7   7    1.60    2.60
   5  -7  -7   10.80    3.00
  -5   7   7   10.30    2.60
  -5   7   7    9.60    2.00
   4  -7  -7   44.90    7.20
  -4   7   7   40.40    3.70
  -4   7   7   37.50    4.30
   3  -7  -7    2.60    2.20
  -3   7   7    0.80    1.60
   2  -7  -7    1.80    2.20
  -2   7   7   -0.50    1.60
   1  -7  -7   42.90    4.60
  -1   7   7   41.50    3.90
  -1   7   7   39.00    3.20
   0  -7  -7   12.00    2.60
   0   7   7   10.30    2.10
  -1  -7  -7   39.60    4.80
   1   7   7   39.40    4.40
  -2  -7  -7   13.50    3.00
   2   7   7   13.80    2.70
  -3  -7  -7    6.80    2.70
   3   7   7    9.30    2.70
  -4  -7  -7   59.19    6.00
   4   7   7   50.39    6.00
  -5  -7  -7    2.00    3.20
   5   7   7    2.80    3.40
  -6   8   7   31.90    4.90
   5  -8  -7   22.60    3.60
  -5   8   7   23.20    3.40
  -5   8   7   16.80    3.40
   4  -8  -7   76.19    6.10
  -4   8   7   77.99    5.00
  -4   8   7   76.19    5.60
   3  -8  -7   78.19    6.10
  -3   8   7   75.79    5.10
  -3   8   7   86.79    5.70
   2  -8  -7    5.80    2.50
  -2   8   7    2.80    2.10
  -2   8   7    1.90    1.70
   1  -8  -7   11.10    3.10
  -1   8   7    7.20    2.30
   0  -8  -7   53.69    5.60
   0   8   7   49.00    4.80
  -1  -8  -7   -0.20    2.50
   1   8   7    1.80    2.20
  -2  -8  -7    2.40    2.70
   2   8   7   -2.00    2.40
  -3  -8  -7   11.50    3.50
   3   8   7   11.60    3.30
  -4  -8  -7    1.80    3.50
   4   8   7    5.30    3.50
   4  -9  -7   40.90    5.70
  -4   9   7   31.00    3.70
  -4   9   7   45.70    4.90
   3  -9  -7    6.50    3.30
  -3   9   7    4.20    2.60
  -3   9   7    0.90    2.00
   2  -9  -7    2.30    2.60
  -2   9   7    0.70    2.00
   1  -9  -7    4.80    2.70
  -1   9   7   -1.40    1.80
   0  -9  -7   28.70    5.40
   0   9   7   27.10    4.10
  -1  -9  -7   51.49    6.10
   1   9   7   46.90    5.30
  -2  -9  -7    3.80    3.10
   2   9   7    1.10    2.80
   1  11  -8    4.60    2.50
  -1 -11   8   -4.60    4.00
   0  11  -8    1.60    2.30
   0 -11   8   -2.30    4.50
   0 -11   8   -4.00    3.00
   1 -11   8   19.80    4.30
   1 -11   8   18.40    4.60
   2 -11   8   19.80    4.10
   3  10  -8    0.30    2.10
  -3 -10   8   -2.70    2.60
  -3 -10   8    3.80    4.10
   2  10  -8   26.90    3.70
  -2 -10   8   38.00    6.80
  -2 -10   8   19.70    3.50
   1  10  -8    1.70    1.90
  -1 -10   8    2.60    4.10
  -1 -10   8    2.20    2.70
   0  10  -8   23.00    3.40
   0 -10   8   20.60    3.70
  -1  10  -8  222.98   11.10
   1 -10   8  212.08   12.30
   1 -10   8  232.18   12.70
  -2  10  -8   57.79    5.00
   2 -10   8   70.59    7.20
   2 -10   8   60.59    6.50
  -3  10  -8  219.68   11.30
   3 -10   8  226.08   12.80
  -4  10  -8    4.10    2.20
   4 -10   8    2.10    3.20
   5   9  -8   15.20    3.10
  -5  -9   8   14.20    5.30
  -5  -9   8   13.10    2.60
   4   9  -8   15.60    2.70
  -4  -9   8   21.30    4.20
  -4  -9   8   20.20    4.90
   3   9  -8   -0.40    1.70
  -3  -9   8    3.80    3.40
  -3  -9   8   -1.50    2.30
   2   9  -8    2.40    1.70
  -2  -9   8   -1.90    3.60
  -2  -9   8   -1.60    2.30
   1   9  -8   45.00    4.00
  -1  -9   8   40.40    5.10
  -1  -9   8   33.00    6.10
   0   9  -8   43.00    4.00
   0  -9   8   47.90    6.30
   0  -9   8   50.39    5.60
  -1   9  -8   34.00    3.50
  -1   9  -8   31.40    3.70
   1  -9   8   29.80    5.30
   1  -9   8   22.40    4.10
  -2   9  -8   -1.90    1.70
   2  -9   8    2.50    2.60
  -3   9  -8   22.50    3.60
   3  -9   8   16.30    3.40
   3  -9   8   22.40    3.60
  -4   9  -8   41.10    3.90
   4  -9   8   34.60    6.10
  -5   9  -8   -1.00    1.90
   5  -9   8   -2.80    3.30
  -6  -8   8    9.80    5.30
   5   8  -8   27.10    4.10
  -5  -8   8   33.50    4.70
  -5  -8   8   26.40    5.00
   4   8  -8   45.50    4.20
  -4  -8   8   46.80    6.80
  -4  -8   8   41.80    4.50
   3   8  -8   74.69    5.10
  -3  -8   8   71.59    7.50
  -3  -8   8   70.59    5.60
   2   8  -8    4.20    1.80
  -2  -8   8    7.10    3.10
  -2  -8   8    7.80    2.30
   1   8  -8   54.49    4.10
  -1  -8   8   61.99    5.20
  -1  -8   8   52.29    6.20
   0   8  -8   44.00    3.60
   0   8  -8   49.20    3.70
   0  -8   8   39.30    4.80
   0  -8   8   39.30    5.60
  -1   8  -8   38.50    2.70
  -1   8  -8   30.40    3.40
   1  -8   8   34.50    4.70
   1  -8   8   35.20    6.20
  -2   8  -8  386.76   16.90
   2  -8   8  358.16   17.70
   2  -8   8  387.36   18.10
  -3   8  -8  260.27   12.40
   3  -8   8  291.47   13.20
   3  -8   8  249.88   13.70
  -4   8  -8    6.20    1.80
   4  -8   8    2.50    2.60
  -5   8  -8    0.70    1.90
   5  -8   8    0.80    2.90
  -6   8  -8   10.50    2.20
   6  -8   8   11.60    3.70
   6   7  -8    0.90    2.10
  -6  -7   8   -2.00    4.00
   5   7  -8   21.90    3.50
  -5  -7   8   18.60    4.60
  -5  -7   8   20.20    3.40
   4   7  -8   -0.90    1.70
  -4  -7   8   -2.90    3.50
   3   7  -8   55.09    4.00
  -3  -7   8   47.90    4.80
  -3  -7   8   57.79    6.30
   2   7  -8   30.70    3.10
  -2  -7   8   34.30    5.00
  -2  -7   8   31.80    5.20
  -2  -7   8   34.40    4.30
   1   7  -8   38.50    5.80
   1   7  -8   47.30    3.50
  -1  -7   8   49.10    4.70
  -1  -7   8   47.90    5.40
   0   7  -8  244.28   15.20
   0   7  -8  271.57   11.40
   0   7  -8  258.17   11.70
   0  -7   8  250.27   13.10
   0  -7   8  251.67   12.70
  -1   7  -8   61.79    4.10
  -1   7  -8   61.69    3.40
   1  -7   8   52.29    6.70
   1  -7   8   53.29    5.80
   1  -7   8   61.99    5.40
  -2   7  -8  292.37   12.00
  -2   7  -8  273.27   12.90
  -2   7  -8  311.97   14.20
   2  -7   8  265.37   13.90
   2  -7   8  286.07   13.70
   2  -7   8  281.87   14.50
  -3   7  -8    6.10    1.70
   3  -7   8    7.30    2.40
   3  -7   8    8.10    2.40
  -4   7  -8   18.10    2.70
   4  -7   8   18.60    2.70
   4  -7   8   19.00    3.10
  -5   7  -8   37.10    3.50
   5  -7   8   44.10    5.10
  -6   7  -8   -0.20    1.90
   6  -7   8    1.40    3.00
  -7   7  -8    1.10    2.10
   7  -7   8    6.00    3.30
   7   6  -8    2.40    2.40
  -7  -6   8    3.80    4.40
   6   6  -8  179.68    9.60
  -6  -6   8  186.88   12.10
   5   6  -8  134.89    7.80
  -5  -6   8  132.49    9.90
  -5  -6   8  145.09    6.90
   4   6  -8  164.68    8.50
  -4  -6   8  175.68    8.30
  -4  -6   8  165.48   10.30
   3   6  -8   28.80    3.10
   3   6  -8   32.30    5.90
  -3  -6   8   32.50    3.40
  -3  -6   8   32.80    5.00
  -3  -6   8   28.60    3.60
   2   6  -8   46.70    5.30
   2   6  -8   45.30    3.50
  -2  -6   8   47.80    5.30
  -2  -6   8   55.19    4.60
  -2  -6   8   48.50    4.10
   1   6  -8    1.50    1.40
   1   6  -8    5.40    2.40
   1   6  -8    5.70    2.30
  -1  -6   8   -2.30    1.80
  -1  -6   8   -1.10    2.30
   0   6  -8  598.74   27.40
   0   6  -8  662.23   25.80
   0   6  -8  609.64   26.00
   0  -6   8  616.64   26.90
   0  -6   8  602.14   27.00
   0  -6   8  609.04   27.50
  -1   6  -8  432.66   17.50
  -1   6  -8  393.96   17.90
  -1   6  -8  435.86   19.20
   1  -6   8  403.16   18.90
   1  -6   8  407.26   18.70
   1  -6   8  421.66   19.50
  -2   6  -8  268.07   12.90
  -2   6  -8  312.17   13.70
  -2   6  -8  297.07   12.20
   2  -6   8  281.27   13.90
   2  -6   8  290.67   14.60
   2  -6   8  294.57   13.60
  -3   6  -8 1287.47   56.19
  -3   6  -8 1468.55   56.89
   3  -6   8 1384.96   56.39
   3  -6   8 1399.76   57.59
   3  -6   8 1275.17   56.99
  -4   6  -8  233.08   11.30
   4  -6   8  259.87   11.40
   4  -6   8  234.98   12.40
  -5   6  -8   58.59    4.20
   5  -6   8   56.69    5.70
   5  -6   8   75.89    4.90
  -6   6  -8   35.70    3.50
   6  -6   8   36.90    5.00
   7  -6   8   15.40    3.20
  -8  -5   8   51.59    8.30
   7   5  -8   11.00    2.80
  -7  -5   8   10.70    4.40
   6   5  -8  284.97   13.60
  -6  -5   8  283.47   15.30
   5   5  -8    0.90    1.60
  -5  -5   8    1.70    3.20
  -5  -5   8    2.00    1.80
   4   5  -8    0.30    1.60
   4   5  -8   -2.20    3.60
  -4  -5   8    1.10    2.60
  -4  -5   8   -1.00    1.90
  -4  -5   8   -0.80    1.30
   3   5  -8  148.79    8.60
   3   5  -8  151.28    7.70
  -3  -5   8  155.38    7.60
  -3  -5   8  150.98    9.10
  -3  -5   8  165.88    8.10
   2   5  -8   36.10    4.40
   2   5  -8   29.70    2.90
  -2  -5   8   32.20    3.20
  -2  -5   8   41.90    3.60
  -2  -5   8   29.00    4.30
   1   5  -8  310.57   13.90
   1   5  -8  326.47   15.10
   1   5  -8  339.37   13.90
  -1  -5   8  297.57   15.80
  -1  -5   8  330.47   14.50
  -1  -5   8  301.17   17.00
   0   5  -8   38.30    5.00
   0   5  -8   39.40    2.70
   0   5  -8   38.40    2.80
   0  -5   8   41.40    3.90
   0  -5   8   38.00    4.70
  -1   5  -8  176.18    8.20
  -1   5  -8  191.18    9.10
  -1   5  -8  182.78    7.90
   1  -5   8  174.48    9.30
   1  -5   8  176.48    9.80
   1  -5   8  178.48    9.10
  -2   5  -8   81.79    3.80
  -2   5  -8   90.49    5.30
  -2   5  -8   77.39    4.40
   2  -5   8   83.39    5.30
   2  -5   8   78.99    6.30
   2  -5   8   75.19    5.40
  -3   5  -8  310.67   14.30
  -3   5  -8  331.87   15.10
   3  -5   8  346.77   16.20
   3  -5   8  351.66   14.90
   3  -5   8  311.17   15.30
   4  -5   8    1.50    1.70
   4  -5   8    1.70    1.80
  -5   5  -8   -1.00    1.70
   5  -5   8    2.30    1.70
   5  -5   8    1.80    2.20
  -6   5  -8    0.40    1.60
   6  -5   8    0.90    2.10
  -7   5  -8   16.80    2.40
   7  -5   8   12.90    3.30
  -8   5  -8    2.10    2.10
   8  -5   8    2.70    2.90
   8   4  -8   18.00    3.10
  -8  -4   8   16.70    4.40
   7   4  -8   10.70    2.30
  -7  -4   8    6.50    3.50
   6   4  -8   49.50    4.40
  -6  -4   8   57.59    6.30
   5   4  -8  100.99    6.00
  -5  -4   8  101.79    7.40
   4   4  -8  107.19    6.00
   4   4  -8  105.79    7.20
  -4  -4   8  105.39    7.40
  -4  -4   8  119.89    6.20
  -4  -4   8  108.19    5.40
   3   4  -8   25.50    3.90
   3   4  -8   19.80    2.70
  -3  -4   8   24.30    2.90
  -3  -4   8   25.20    2.50
  -3  -4   8   16.90    2.90
   2   4  -8   22.20    2.30
   2   4  -8   22.90    3.70
   2   4  -8   25.80    4.20
  -2  -4   8   28.00    3.00
  -2  -4   8   18.70    2.60
   1   4  -8   31.50    2.50
   1   4  -8   34.20    2.80
   1   4  -8   37.20    4.00
  -1  -4   8   26.50    3.90
  -1  -4   8   31.60    3.90
  -1  -4   8   32.50    3.10
   0   4  -8   27.10    2.20
   0   4  -8   25.80    2.20
   0   4  -8   27.90    3.00
   0   4  -8   22.10    4.00
   0  -4   8   23.70    3.70
   0  -4   8   29.60    3.00
   0  -4   8   28.60    3.30
  -1   4  -8   50.39    3.20
  -1   4  -8   48.30    2.70
  -1   4  -8   53.49    3.70
   1  -4   8   48.60    4.00
   1  -4   8   50.69    4.70
   1  -4   8   49.40    3.90
  -2   4  -8   17.10    1.90
  -2   4  -8   18.80    2.80
  -2   4  -8   17.40    1.50
   2  -4   8   12.30    2.40
   2  -4   8   17.50    2.90
   2  -4   8   18.10    3.20
  -3   4  -8   60.59    4.50
  -3   4  -8   70.69    3.40
  -3   4  -8   66.09    3.80
   3  -4   8   70.89    5.00
   3  -4   8   61.29    7.30
   3  -4   8   78.59    4.60
  -4   4  -8    5.20    1.20
   4  -4   8    7.50    1.90
   4  -4   8    1.70    1.80
   4  -4   8    6.00    2.20
  -5   4  -8   35.30    3.00
   5  -4   8   40.10    3.50
   5  -4   8   36.70    4.10
  -6   4  -8    6.40    1.90
   6  -4   8    6.80    2.70
   6  -4   8    3.50    1.80
  -7   4  -8    0.70    1.70
  -8   4  -8   40.30    4.00
   8  -4   8   53.59    6.10
   8   3  -8    2.60    2.20
  -8  -3   8    0.60    3.40
   7   3  -8   48.30    4.40
  -7  -3   8   46.60    6.60
   6   3  -8   26.70    3.30
  -6  -3   8   21.60    3.60
   5   3  -8  164.38   11.20
   5   3  -8  177.68    8.80
  -5  -3   8  172.48   10.10
  -5  -3   8  187.08    9.70
   4   3  -8    6.80    2.00
  -4  -3   8   10.50    1.90
  -4  -3   8    5.40    1.40
  -4  -3   8    5.50    2.60
   3   3  -8   86.19    4.70
   3   3  -8   87.99    5.70
  -3  -3   8   85.99    4.40
  -3  -3   8   74.89    5.90
  -3  -3   8   87.39    5.00
   2   3  -8  361.66   15.80
   2   3  -8  363.26   16.60
   2   3  -8  372.26   16.00
  -2  -3   8  385.96   15.90
  -2  -3   8  344.67   16.80
  -2  -3   8  380.06   16.40
   1   3  -8  443.36   20.40
   1   3  -8  439.56   18.70
   1   3  -8  469.85   18.90
   1   3  -8  442.26   19.70
  -1  -3   8  459.35   19.80
  -1  -3   8  418.06   20.30
  -1  -3   8  470.65   19.20
  -1  -3   8  422.76   19.60
   0   3  -8   80.59    5.60
   0   3  -8   83.29    4.10
   0   3  -8   84.19    4.80
   0   3  -8   85.19    4.30
   0  -3   8   81.09    5.20
   0  -3   8   86.99    5.50
   0  -3   8   89.39    4.90
  -1   3  -8  130.39    5.90
  -1   3  -8  129.29    5.90
  -1   3  -8  134.79    6.70
   1  -3   8  132.29    6.80
   1  -3   8  131.79    6.90
   1  -3   8  127.79    7.10
  -2   3  -8  499.95   21.10
  -2   3  -8  510.25   21.20
  -2   3  -8  542.35   22.00
   2  -3   8  512.85   21.90
   2  -3   8  522.55   22.40
   2  -3   8  468.45   22.10
  -3   3  -8  162.38    7.80
  -3   3  -8  152.28    6.90
  -3   3  -8  154.98    6.90
   3  -3   8  146.39    8.40
   3  -3   8  144.49    8.00
   3  -3   8  157.48    7.80
  -4   3  -8    4.50    1.50
  -4   3  -8    3.40    1.10
  -4   3  -8    4.50    1.10
   4  -3   8    2.00    1.70
   4  -3   8    2.50    2.60
   4  -3   8    2.80    1.70
  -5   3  -8   12.50    2.20
  -5   3  -8   11.90    1.60
   5  -3   8   15.40    3.00
   5  -3   8    8.70    2.30
   5  -3   8   10.40    3.20
  -6   3  -8   23.60    2.70
   6  -3   8   20.40    3.30
   6  -3   8   22.10    4.20
   7  -3   8   -1.40    2.30
  -8   3  -8    6.30    2.00
   8  -3   8    5.30    3.20
  -8  -2   8   71.89    7.20
  -8  -2   8   73.49    6.30
   7   2  -8   10.90    2.60
  -7  -2   8   14.10    3.90
  -7  -2   8   10.40    2.70
   6   2  -8    4.00    1.80
  -6  -2   8    1.20    2.50
   5   2  -8   26.00    4.20
   5   2  -8   26.00    3.10
  -5  -2   8   23.50    4.40
  -5  -2   8   19.10    3.10
   4   2  -8  379.26   16.80
   4   2  -8  348.27   16.20
  -4  -2   8  361.86   17.30
  -4  -2   8  398.16   16.60
   3   2  -8   20.30    3.30
   3   2  -8   18.20    2.10
  -3  -2   8   13.50    2.80
  -3  -2   8   21.90    2.20
  -3  -2   8   21.20    2.70
   2   2  -8  715.33   29.50
   2   2  -8  684.43   30.00
   2   2  -8  702.83   29.30
  -2  -2   8  647.24   30.10
  -2  -2   8  771.22   29.50
  -2  -2   8  736.43   30.00
  -2  -2   8  692.43   30.10
   1   2  -8  113.79    5.30
   1   2  -8  116.69    6.10
   1   2  -8  112.29    6.40
   1   2  -8  112.49    5.60
  -1  -2   8  111.39    6.30
  -1  -2   8  111.09    6.40
  -1  -2   8  118.49    5.80
   0   2  -8   36.40    2.90
   0   2  -8   38.70    2.50
   0   2  -8   37.00    2.10
   0   2  -8   33.20    3.70
   0  -2   8   37.50    2.90
   0  -2   8   35.90    3.40
  -1   2  -8   60.69    3.30
  -1   2  -8   65.59    3.10
  -1   2  -8   62.29    3.90
   1  -2   8   59.59    4.40
   1  -2   8   63.79    4.10
   1  -2   8   63.29    4.00
  -2   2  -8  242.98   10.80
  -2   2  -8  229.58   10.10
  -2   2  -8  240.38   10.00
   2  -2   8  218.38   11.00
   2  -2   8  236.08   10.80
  -3   2  -8    1.30    0.80
  -3   2  -8    2.10    0.90
   3  -2   8    2.20    1.40
   3  -2   8   -0.20    1.70
   3  -2   8    3.10    1.70
  -4   2  -8   -0.30    1.10
  -4   2  -8   -0.50    1.20
  -4   2  -8    1.30    0.90
   4  -2   8   -1.00    1.70
   4  -2   8   -0.70    1.40
   4  -2   8    0.80    1.60
  -5   2  -8   48.00    3.70
  -5   2  -8   55.09    4.10
  -5   2  -8   53.59    3.20
   5  -2   8   49.20    4.70
   5  -2   8   56.19    5.40
   6  -2   8    1.00    2.20
   6  -2   8    1.30    2.00
  -7   2  -8    3.90    1.70
   7  -2   8    5.90    2.20
   7  -2   8    2.90    2.30
   8  -2   8   -2.60    2.70
  -9  -1   8   73.09    7.20
  -9  -1   8   61.89    6.10
  -8  -1   8   -0.40    2.30
  -8  -1   8    6.50    3.50
  -7  -1   8   17.90    2.90
  -7  -1   8   15.00    3.10
  -6  -1   8    7.30    2.20
  -6  -1   8    6.60    2.40
   5   1  -8  106.29    7.50
  -5  -1   8  112.79    6.60
  -5  -1   8  129.79    6.50
  -5  -1   8  105.39    7.10
   4   1  -8  194.88    9.60
   4   1  -8  188.38    9.00
  -4  -1   8  197.48    9.30
  -4  -1   8  195.08    9.10
  -4  -1   8  186.08   10.30
   3   1  -8   99.29    5.10
   3   1  -8   95.19    6.00
  -3  -1   8   92.59    6.10
  -3  -1   8   95.69    5.50
  -3  -1   8  111.59    4.90
   2   1  -8   16.40    1.70
   2   1  -8   15.40    2.40
   2   1  -8   14.60    2.90
  -2  -1   8   13.30    2.60
  -2  -1   8   17.80    1.80
  -2  -1   8   16.30    3.00
   1   1  -8  421.36   18.30
   1   1  -8  427.66   17.50
   1   1  -8  420.26   18.60
   1   1  -8  423.76   17.90
  -1  -1   8  434.66   18.00
  -1  -1   8  417.26   18.40
  -1  -1   8  400.16   18.50
   0   1  -8    2.70    1.00
   0   1  -8    2.90    0.60
   0   1  -8    2.40    0.80
   0  -1   8    2.20    1.10
   0  -1   8    2.90    1.20
   0  -1   8    1.00    1.40
  -1   1  -8  122.99    6.10
  -1   1  -8  119.09    5.60
   1  -1   8  116.19    6.20
   1  -1   8  115.39    6.40
   1  -1   8  117.99    6.30
  -2   1  -8   85.49    4.90
  -2   1  -8   81.29    4.20
   2  -1   8   88.89    4.80
   2  -1   8   67.89    5.10
   2  -1   8   78.99    5.00
  -3   1  -8  102.89    5.30
  -3   1  -8  108.19    5.90
   3  -1   8  103.79    5.80
   3  -1   8  100.29    6.80
   3  -1   8  112.49    6.10
  -4   1  -8  355.36   15.70
  -4   1  -8  397.26   15.10
  -4   1  -8  372.96   15.80
   4  -1   8  372.26   17.20
   4  -1   8  335.87   15.90
   4  -1   8  333.57   16.50
  -5   1  -8  117.69    5.20
  -5   1  -8  107.89    6.00
  -5   1  -8  110.69    5.70
   5  -1   8  104.29    6.90
  -6   1  -8   39.00    4.40
  -6   1  -8   38.70    2.80
   6  -1   8   32.30    4.40
   6  -1   8   33.80    3.70
   7  -1   8   11.10    2.80
   7  -1   8   14.40    3.50
   8  -1   8   -2.70    2.20
   8  -1   8    1.60    2.90
  -9   0   8   14.70    3.30
  -9   0   8   18.80    3.80
  -8   0   8   13.50    2.90
  -8   0   8   17.00    3.70
  -7   0   8   48.40    4.70
  -7   0   8   45.00    5.30
  -6   0   8   27.00    4.30
  -6   0   8   21.50    3.50
   5   0  -8  104.89    6.20
  -5   0   8   92.99    6.20
  -5   0   8   77.89    7.50
  -5   0   8   99.29    5.70
   4   0  -8  171.38    8.80
  -4   0   8  174.38    8.50
  -4   0   8  161.48    8.70
   3   0  -8   88.29    5.60
  -3   0   8   86.29    5.90
  -3   0   8   91.09    4.90
  -3   0   8   90.19    5.50
  -3   0   8  101.99    4.50
   2   0  -8   27.80    2.00
   2   0  -8   23.70    3.20
   2   0  -8   23.10    3.20
  -2   0   8   28.90    2.10
  -2   0   8   27.30    3.30
  -2   0   8   22.30    3.00
   1   0  -8  502.35   21.60
   1   0  -8  518.05   20.60
   1   0  -8  490.15   21.10
   1   0  -8  508.45   21.70
  -1   0   8  496.55   21.60
  -1   0   8  477.45   21.60
  -1   0   8  510.05   21.20
   0   0  -8   86.99    4.70
   0   0  -8   74.89    4.70
   0   0  -8   85.09    4.40
   0   0   8   77.69    5.40
   0   0   8   84.19    4.90
  -1   0  -8  103.59    5.10
  -1   0  -8   99.89    5.30
  -1   0  -8   98.79    5.50
   1   0   8   92.99    5.50
   1   0   8  101.79    5.60
  -2   0  -8    0.30    0.90
   2   0   8    0.60    1.20
  -3   0  -8    5.70    1.40
  -3   0  -8    4.90    1.90
   3   0   8    5.90    1.50
   3   0   8    5.30    1.70
  -4   0  -8  122.79    7.40
  -4   0  -8  125.89    6.30
  -4   0  -8  131.29    6.70
   4   0   8  111.99    7.10
   4   0   8  133.89    6.90
  -5   0  -8  335.57   14.10
  -5   0  -8  335.47   14.60
  -5   0  -8  299.97   15.50
   5   0   8  305.07   14.40
   5   0   8  316.17   15.20
   6   0   8   74.89    6.00
   6   0   8   69.49    5.00
   7   0   8    0.40    2.20
   7   0   8    1.80    2.20
   8   0   8   17.40    3.50
   8   0   8   25.10    4.60
  -9   1   8   55.69    5.80
  -9   1   8   41.50    6.60
  -8   1   8    4.90    2.70
  -8   1   8    7.80    2.50
  -7   1   8   73.09    5.60
  -7   1   8   78.29    6.10
  -6   1   8   36.50    4.50
  -6   1   8   36.10    4.00
   5  -1  -8   33.50    4.00
  -5   1   8   41.10    4.00
  -5   1   8   35.10    4.00
  -5   1   8   35.60    4.40
   4  -1  -8  214.48   10.60
  -4   1   8  221.98   10.50
  -4   1   8  209.48   10.00
   3  -1  -8  153.08    8.20
  -3   1   8  145.19    8.10
  -3   1   8  161.38    8.20
  -3   1   8  155.78    7.30
  -3   1   8  164.08    7.10
   2  -1  -8   28.40    3.50
   2  -1  -8   26.30    4.20
   2  -1  -8   31.60    2.50
  -2   1   8   29.50    2.20
  -2   1   8   27.00    3.20
   1  -1  -8   47.80    4.90
   1  -1  -8   48.40    3.60
   1  -1  -8   50.39    2.70
   1  -1  -8   49.10    3.70
   1  -1  -8   52.29    3.40
  -1   1   8   53.89    4.00
   0  -1  -8 2559.64  104.69
   0  -1  -8 2669.53  104.99
   0  -1  -8 2495.85  104.39
   0   1   8 2463.65  104.69
   0   1   8 2668.33  104.89
  -1  -1  -8   15.00    2.60
  -1  -1  -8   12.60    2.30
  -1  -1  -8   17.00    2.30
   1   1   8   14.60    2.20
   1   1   8   20.00    3.00
  -2  -1  -8  123.59    6.30
  -2  -1  -8  118.09    6.80
   2   1   8  127.59    6.30
   2   1   8  110.89    7.00
  -3  -1  -8   78.39    4.40
  -3  -1  -8   68.69    5.10
  -3  -1  -8   68.89    4.90
   3   1   8   69.39    4.70
   3   1   8   75.39    4.60
  -4  -1  -8   -1.20    1.80
  -4  -1  -8    2.10    1.30
   4   1   8   -1.80    1.60
   4   1   8   -1.60    1.80
  -5  -1  -8  492.35   22.30
   5   1   8  499.65   21.70
  -6  -1  -8   30.20    4.50
   6   1   8   28.20    3.80
  -7  -1  -8    1.40    2.60
   7   1   8    0.70    2.40
   7   1   8    4.00    2.70
  -8   2   8    3.30    2.60
  -8   2   8    6.50    2.50
  -7   2   8   39.20    4.60
  -7   2   8   39.60    4.70
  -6   2   8  397.36   17.90
  -6   2   8  391.56   17.90
   5  -2  -8   94.19    6.20
  -5   2   8   92.69    5.90
  -5   2   8   92.29    6.50
  -5   2   8   91.79    6.10
   4  -2  -8    0.80    1.60
  -4   2   8   -2.30    1.60
  -4   2   8   -0.10    1.50
   3  -2  -8    0.40    1.50
   3  -2  -8    4.40    1.10
  -3   2   8    3.10    1.40
  -3   2   8    4.30    1.80
   2  -2  -8   16.60    3.30
   2  -2  -8   25.80    2.50
   2  -2  -8   17.90    3.70
  -2   2   8   22.50    2.10
  -2   2   8   20.20    3.00
  -2   2   8   20.70    3.20
   1  -2  -8  294.57   13.50
   1  -2  -8  294.97   13.10
  -1   2   8  291.67   13.40
  -1   2   8  296.37   13.50
   0  -2  -8   55.79    4.10
   0  -2  -8   59.39    4.10
   0   2   8   55.49    4.30
   0   2   8   61.39    4.50
  -1  -2  -8   30.10    3.50
  -1  -2  -8   45.30    3.30
   1   2   8   43.00    4.90
   1   2   8   26.10    4.40
  -2  -2  -8   16.50    2.80
  -2  -2  -8   21.70    3.40
   2   2   8   23.70    2.80
   2   2   8   20.10    3.10
  -3  -2  -8  135.79    7.70
  -3  -2  -8  146.49    7.00
   3   2   8  127.19    6.80
   3   2   8  130.79    7.30
  -4  -2  -8    3.40    2.00
  -4  -2  -8    4.10    1.50
   4   2   8    4.50    1.90
   4   2   8    6.30    2.00
  -5  -2  -8    1.50    2.10
   5   2   8    1.30    1.90
  -6  -2  -8   10.50    2.60
   6   2   8   11.30    2.50
  -7  -2  -8    7.20    2.70
   7   2   8    6.90    2.60
  -8   3   8   14.10    2.90
  -8   3   8   11.40    3.00
  -7   3   8   -1.60    2.30
  -7   3   8    4.70    2.30
  -6   3   8    2.30    1.90
  -6   3   8    0.00    2.00
   5  -3  -8   -0.80    2.50
  -5   3   8    5.90    2.10
   4  -3  -8   64.99    5.10
   4  -3  -8   63.99    3.70
  -4   3   8   59.99    5.30
  -4   3   8   63.19    4.30
   3  -3  -8    2.30    1.80
   3  -3  -8    2.40    1.40
  -3   3   8    3.20    1.40
   2  -3  -8    4.90    2.70
   2  -3  -8    7.40    1.60
  -2   3   8   10.70    1.90
  -2   3   8    5.10    1.80
   1  -3  -8  101.99    5.60
   1  -3  -8   98.49    6.10
  -1   3   8   94.09    6.20
  -1   3   8  103.29    6.00
   0  -3  -8   51.99    4.10
   0  -3  -8   56.19    4.20
   0   3   8   52.79    4.00
   0   3   8   54.79    4.20
  -1  -3  -8  547.05   21.70
  -1  -3  -8  468.55   22.30
   1   3   8  444.56   21.30
   1   3   8  510.95   21.40
  -2  -3  -8   60.29    4.90
   2   3   8   60.59    4.80
  -3  -3  -8  126.69    8.10
  -3  -3  -8  151.98    7.50
   3   3   8  152.68    7.20
   3   3   8  141.69    7.80
  -4  -3  -8   28.00    4.00
   4   3   8   36.80    4.00
  -5  -3  -8   83.59    6.30
   5   3   8   85.79    6.40
  -6  -3  -8   79.29    6.50
   6   3   8   88.49    6.20
  -7  -3  -8   88.49    7.20
   7   3   8  102.59    8.20
  -8   4   8   49.99    5.10
  -8   4   8   44.20    7.00
  -7   4   8   20.20    4.00
  -7   4   8   18.30    3.40
  -6   4   8    4.30    2.20
  -6   4   8    6.90    2.10
  -5   4   8   11.60    2.20
  -5   4   8    0.60    2.10
   4  -4  -8   29.70    4.70
   4  -4  -8   33.50    3.10
  -4   4   8   32.50    3.50
  -4   4   8   35.60    3.60
   3  -4  -8   62.69    4.30
  -3   4   8   66.89    4.90
  -3   4   8   65.69    4.70
   2  -4  -8   -0.70    1.50
  -2   4   8   -1.00    1.40
  -2   4   8   -2.20    1.20
   1  -4  -8  377.26   16.60
   1  -4  -8  356.06   16.00
  -1   4   8  360.26   16.20
  -1   4   8  341.57   15.90
   0  -4  -8   61.19    4.60
   0  -4  -8   54.09    5.30
   0   4   8   61.99    4.60
   0   4   8   53.99    4.20
  -1  -4  -8  700.83   28.40
  -1  -4  -8  635.34   28.30
   1   4   8  630.04   28.10
   1   4   8  659.73   28.00
  -2  -4  -8   52.69    5.20
   2   4   8   67.89    4.80
  -3  -4  -8   33.70    4.50
   3   4   8   41.80    4.40
  -4  -4  -8  104.59    7.20
   4   4   8  104.89    6.90
  -5  -4  -8   17.30    3.10
   5   4   8   19.20    3.20
  -6  -4  -8   19.00    3.40
   6   4   8   28.20    4.80
  -7   5   8   61.69    5.60
  -7   5   8   69.09    5.10
  -6   5   8   50.59    4.50
  -6   5   8   51.09    4.80
  -5   5   8   42.90    4.30
  -5   5   8   51.69    4.60
   4  -5  -8   51.69    4.00
  -4   5   8   57.69    4.30
  -4   5   8   42.40    4.20
   3  -5  -8   77.09    5.30
  -3   5   8   90.79    4.90
  -3   5   8   83.39    5.20
  -2   5   8   51.89    4.10
  -2   5   8   50.49    3.40
  -2   5   8   60.09    5.10
   1  -5  -8    2.70    2.00
   1  -5  -8    1.80    3.40
  -1   5   8    0.90    1.50
  -1   5   8    1.10    1.80
   0  -5  -8  132.59    7.70
   0  -5  -8  149.39    8.10
   0   5   8  139.99   10.20
   0   5   8  126.89    7.30
  -1  -5  -8  205.98   10.40
   1   5   8  194.78   10.10
  -2  -5  -8  336.27   15.80
   2   5   8  332.07   15.70
  -3  -5  -8   70.69    6.30
   3   5   8   80.69    6.00
  -4  -5  -8   -1.20    2.20
   4   5   8   -3.00    2.20
  -5  -5  -8   37.20    5.20
   5   5   8   44.30    5.40
  -6  -5  -8   17.40    3.60
   6   5   8   15.80    3.50
  -7   6   8   85.09    6.50
  -6   6   8   16.20    3.20
  -6   6   8   10.10    2.40
  -5   6   8   47.60    4.20
  -5   6   8   46.00    4.60
   4  -6  -8   -3.10    2.10
  -4   6   8    3.60    1.90
  -4   6   8    3.40    2.70
   3  -6  -8    3.50    2.70
  -3   6   8    1.80    1.60
  -3   6   8    2.00    1.80
   2  -6  -8    1.90    2.10
  -2   6   8    4.10    1.80
  -2   6   8    1.90    1.60
   1  -6  -8   -0.10    2.10
  -1   6   8    1.50    1.70
   0  -6  -8   12.90    2.60
   0   6   8   11.30    2.30
  -1  -6  -8  359.06   16.60
   1   6   8  340.67   16.10
  -2  -6  -8    1.80    2.50
   2   6   8    1.00    2.30
  -3  -6  -8   63.09    5.70
   3   6   8   59.29    5.60
  -4  -6  -8   45.00    5.60
   4   6   8   45.50    5.60
  -5  -6  -8   13.20    3.30
   5   6   8    9.40    3.30
  -6   7   8   -0.20    2.90
  -6   7   8    4.00    2.20
  -5   7   8   56.89    5.10
  -5   7   8   47.10    4.30
  -4   7   8    9.00    2.50
  -4   7   8    9.00    2.20
  -3   7   8    1.00    1.70
   2  -7  -8    0.30    2.30
  -2   7   8    4.90    1.80
   1  -7  -8   13.80    2.70
  -1   7   8   10.70    2.40
   0  -7  -8   24.90    4.60
   0   7   8   22.80    3.90
  -1  -7  -8   38.30    5.30
   1   7   8   39.30    4.40
  -2  -7  -8   -1.40    2.50
   2   7   8    0.10    2.40
  -3  -7  -8   10.20    3.00
   3   7   8    6.80    2.90
  -4  -7  -8    9.00    3.30
   4   7   8    4.80    3.50
  -5   8   8    4.00    3.20
  -5   8   8   -1.50    2.10
   4  -8  -8   32.60    5.20
  -4   8   8   35.40    4.60
  -4   8   8   33.20    4.00
   3  -8  -8   91.29    6.60
  -3   8   8   88.59    5.80
   2  -8  -8    4.80    2.70
  -2   8   8   -0.70    1.90
   1  -8  -8    0.90    2.60
  -1   8   8    0.60    1.80
   0  -8  -8   54.79    5.50
   0   8   8   49.90    4.70
  -1  -8  -8   55.79    6.20
   1   8   8   49.30    5.30
  -2  -8  -8    5.90    3.30
   2   8   8    5.80    2.90
  -3   9   8    1.60    2.00
   2  -9  -8    8.10    3.10
  -2   9   8    4.70    2.10
   1  -9  -8    8.20    3.30
  -1   9   8    5.90    2.30
   0   9   8   20.40    3.20
  -3 -10   9    3.10    4.50
   2  10  -9  100.49    6.70
  -2 -10   9  110.69    9.80
  -2 -10   9  114.89    7.70
   1  10  -9    3.10    2.00
  -1 -10   9    3.30    3.90
  -1 -10   9    7.20    2.90
   0  10  -9  111.29    6.90
   0 -10   9  111.79    8.20
   0 -10   9  120.19    9.60
  -1  10  -9  247.38   12.40
   1 -10   9  262.77   13.90
   1 -10   9  247.18   13.80
  -2  10  -9   12.70    2.80
   2 -10   9   18.20    3.80
   2 -10   9   18.60    4.30
  -3  10  -9    4.80    2.20
   3 -10   9   -0.30    3.30
   4   9  -9   -1.40    2.10
  -4  -9   9   -0.70    4.20
  -4  -9   9   -3.30    2.40
   3   9  -9   25.40    3.70
  -3  -9   9   24.80    5.30
  -3  -9   9   30.30    4.70
   2   9  -9   -0.90    1.70
  -2  -9   9    1.60    3.70
  -2  -9   9   -0.70    2.70
   1   9  -9    2.00    1.70
  -1  -9   9    1.70    2.70
  -1  -9   9    3.40    3.60
   0   9  -9   76.99    5.20
   0  -9   9   86.79    6.90
   0  -9   9   77.59    7.40
  -1   9  -9   58.99    4.90
   1  -9   9   72.99    7.00
   1  -9   9   66.09    6.30
  -2   9  -9  134.09    7.60
   2  -9   9  135.39    9.00
   2  -9   9  149.29    9.40
  -3   9  -9    3.90    1.90
   3  -9   9    2.00    3.20
   3  -9   9    3.20    4.50
  -4   9  -9  196.48    9.80
   4  -9   9  191.58   11.90
  -5   9  -9   -0.60    2.10
   5  -9   9    7.10    3.90
   5   8  -9   -2.10    2.20
  -5  -8   9   -0.50    4.10
   4   8  -9   -2.00    1.90
  -4  -8   9   -4.00    3.80
  -4  -8   9    2.40    2.30
   3   8  -9    2.50    1.80
  -3  -8   9    0.40    2.30
  -3  -8   9    4.20    3.30
   2   8  -9    5.40    1.90
  -2  -8   9    5.00    2.30
  -2  -8   9   -0.30    3.30
   1   8  -9   63.29    4.50
  -1  -8   9   61.09    5.60
  -1  -8   9   69.39    6.60
   0   8  -9  113.99    6.30
   0  -8   9  112.39    8.00
   0  -8   9  106.19    7.30
  -1   8  -9  363.06   14.40
  -1   8  -9  319.77   15.00
   1  -8   9  319.77   16.20
   1  -8   9  328.37   16.40
  -2   8  -9   24.80    3.20
   2  -8   9   22.00    3.80
   2  -8   9   32.40    5.40
  -3   8  -9    6.30    1.90
   3  -8   9    4.70    2.70
   3  -8   9    8.80    3.30
  -4   8  -9  122.59    6.80
   4  -8   9  120.19    8.50
  -5   8  -9   32.40    3.70
   5  -8   9   32.30    5.90
   6  -8   9   -3.60    3.40
   6   7  -9   24.90    4.30
  -6  -7   9   19.40    5.10
   5   7  -9    4.90    2.30
  -5  -7   9    0.60    4.00
   4   7  -9    8.90    2.20
  -4  -7   9    8.70    3.60
  -4  -7   9    8.40    2.50
   3   7  -9    0.10    1.80
  -3  -7   9   -3.30    3.20
   2   7  -9   10.00    1.90
  -2  -7   9   13.10    2.60
  -2  -7   9   12.00    3.20
   1   7  -9   38.60    3.30
   1   7  -9   36.90    6.90
  -1  -7   9   44.20    5.40
  -1  -7   9   40.80    4.50
   0   7  -9   74.69    4.40
   0   7  -9   70.19    4.40
   0  -7   9   60.29    5.60
   0  -7   9   68.99    6.20
  -1   7  -9   20.30    2.10
  -1   7  -9   26.10    2.90
   1  -7   9   16.50    4.20
   1  -7   9   18.80    3.20
   1  -7   9   24.70    4.70
  -2   7  -9    2.20    0.80
  -2   7  -9    3.10    1.50
   2  -7   9   -0.60    2.20
   2  -7   9    5.50    5.40
  -3   7  -9    1.70    1.50
   3  -7   9    3.70    2.30
   3  -7   9    0.20    2.80
  -4   7  -9    4.90    1.60
   4  -7   9    7.60    2.50
   4  -7   9    1.80    2.40
  -5   7  -9  100.49    5.80
   5  -7   9  104.39    7.80
  -6   7  -9    0.00    1.80
   6  -7   9    3.30    3.10
  -7  -6   9   17.10    5.50
   6   6  -9   36.30    4.50
  -6  -6   9   38.50    6.40
   5   6  -9    0.70    1.80
  -5  -6   9    0.30    3.40
   4   6  -9   91.09    5.50
  -4  -6   9   85.09    5.90
  -4  -6   9   81.59    7.70
   3   6  -9   -1.00    1.40
  -3  -6   9    0.10    1.80
  -3  -6   9   -1.60    2.60
   2   6  -9    1.60    1.40
   2   6  -9   -1.00    2.60
  -2  -6   9    3.10    2.60
   1   6  -9    4.60    1.50
   1   6  -9    8.40    3.00
  -1  -6   9    4.10    2.30
  -1  -6   9    6.70    2.70
   0   6  -9  170.38    7.50
   0   6  -9  142.99    8.30
   0  -6   9  162.68    8.80
   0  -6   9  156.18   12.00
   0  -6   9  153.78    8.90
  -1   6  -9   69.59    5.00
  -1   6  -9   70.69    3.70
   1  -6   9   70.29    6.40
   1  -6   9   63.49    6.80
   1  -6   9   70.49    5.50
  -2   6  -9    1.70    1.70
  -2   6  -9    0.40    2.00
   2  -6   9    2.90    2.70
   2  -6   9   -0.40    2.00
   2  -6   9    3.20    3.50
   3  -6   9    3.50    2.00
  -4   6  -9    0.40    1.30
   4  -6   9    4.30    2.20
   4  -6   9   -0.30    2.20
  -5   6  -9    9.80    2.00
   5  -6   9    7.10    2.50
   5  -6   9   11.40    2.70
  -6   6  -9    1.40    1.70
   6  -6   9   -3.10    2.30
  -7   6  -9    8.10    2.00
   7  -6   9    4.60    3.30
   7   5  -9  174.68   10.00
  -7  -5   9  183.58   12.30
   6   5  -9    8.40    2.30
  -6  -5   9    6.30    3.60
  -5  -5   9   10.10    3.40
   4   5  -9   10.70    2.10
  -4  -5   9   10.90    1.70
  -4  -5   9   14.10    3.60
   3   5  -9   14.30    3.10
   3   5  -9    9.30    1.80
  -3  -5   9    9.80    2.00
  -3  -5   9   11.90    1.80
  -3  -5   9    6.20    2.80
   2   5  -9  208.08   10.30
   2   5  -9  211.08   11.10
  -2  -5   9  203.18   10.00
  -2  -5   9  201.08   11.10
  -2  -5   9  213.38   12.40
   1   5  -9   -2.20    1.20
   1   5  -9    2.30    2.40
  -1  -5   9   -1.00    2.00
  -1  -5   9   -2.10    1.70
   0   5  -9  344.07   14.00
   0   5  -9  309.47   14.00
   0  -5   9  321.77   15.00
   0  -5   9  321.87   15.70
   0  -5   9  313.87   15.20
  -1   5  -9  597.74   25.20
  -1   5  -9  616.24   24.90
  -1   5  -9  650.03   26.20
   1  -5   9  590.34   26.70
   1  -5   9  580.44   26.10
   1  -5   9  567.54   28.40
  -2   5  -9   62.49    3.70
  -2   5  -9   59.39    4.70
  -2   5  -9   62.99    3.10
   2  -5   9   52.09    5.90
   2  -5   9   55.79    5.00
   2  -5   9   62.39    4.90
  -3   5  -9  218.08    9.80
  -3   5  -9  231.78    9.30
   3  -5   9  205.08   10.60
   3  -5   9  208.18   10.90
  -4   5  -9   15.30    2.60
   4  -5   9   20.00    3.80
   4  -5   9   26.30    4.10
   5  -5   9   16.40    3.00
  -6   5  -9    8.40    1.80
   6  -5   9    6.50    2.70
  -7   5  -9   69.59    4.50
   7  -5   9   54.39    6.60
   7   4  -9    8.70    2.60
  -7  -4   9   13.60    4.20
   6   4  -9  245.98   12.10
  -6  -4   9  246.48   13.60
   5   4  -9    0.90    1.60
  -5  -4   9    1.90    2.80
   4   4  -9  149.79    7.90
  -4  -4   9  146.09   10.20
  -4  -4   9  170.88    7.40
   3   4  -9  117.49    7.40
   3   4  -9  112.59    7.40
  -3  -4   9  124.39    6.80
  -3  -4   9  103.39    7.50
  -3  -4   9  116.69    6.00
   2   4  -9  146.19    7.60
   2   4  -9  166.18    9.10
  -2  -4   9  161.28    9.90
  -2  -4   9  157.18    9.10
  -2  -4   9  174.38    8.10
   1   4  -9  692.03   30.60
   1   4  -9  698.23   29.40
   1   4  -9  724.23   30.20
  -1  -4   9  709.13   30.80
  -1  -4   9  692.03   30.50
  -1  -4   9  720.23   30.00
   0   4  -9    5.00    1.10
   0   4  -9    4.00    1.10
   0   4  -9    3.20    2.00
   0  -4   9    3.40    1.60
   0  -4   9    2.00    2.20
  -1   4  -9 1348.77   54.99
  -1   4  -9 1379.16   54.89
  -1   4  -9 1432.46   55.89
   1  -4   9 1296.87   55.99
   1  -4   9 1267.97   56.09
   1  -4   9 1355.96   56.39
  -2   4  -9   64.29    4.60
  -2   4  -9   66.69    3.40
  -2   4  -9   66.09    3.70
   2  -4   9   68.59    4.90
   2  -4   9   69.79    5.90
   2  -4   9   58.29    5.10
  -3   4  -9   61.79    4.40
  -3   4  -9   61.79    3.50
  -3   4  -9   62.49    3.20
   3  -4   9   46.20    4.60
   3  -4   9   60.39    4.80
  -4   4  -9  210.48    8.60
  -4   4  -9  197.78    8.80
   4  -4   9  169.48    9.50
   4  -4   9  187.98   10.10
  -5   4  -9   -1.80    1.30
   5  -4   9   -0.20    2.30
  -6   4  -9    7.80    1.90
   6  -4   9    8.60    2.90
   6  -4   9    7.50    2.60
  -7   4  -9   19.60    3.20
   8   3  -9    7.60    2.60
  -8  -3   9    4.90    3.80
   7   3  -9    1.10    2.10
  -7  -3   9    8.30    3.30
   6   3  -9    5.10    2.10
  -6  -3   9    4.50    3.30
   5   3  -9   28.40    3.20
  -5  -3   9   25.90    5.00
   4   3  -9   22.80    2.90
   4   3  -9   15.80    2.50
  -4  -3   9   23.30    4.30
  -4  -3   9   25.50    2.40
  -4  -3   9   18.60    3.20
   3   3  -9   14.20    2.40
   3   3  -9   23.60    3.80
  -3  -3   9   20.60    2.40
  -3  -3   9   18.80    3.20
   2   3  -9  381.46   17.40
   2   3  -9  378.06   16.30
  -2  -3   9  363.66   17.50
  -2  -3   9  396.26   16.60
   1   3  -9   20.50    4.00
   1   3  -9   17.90    2.70
   1   3  -9   18.20    1.90
  -1  -3   9   13.90    2.50
  -1  -3   9   18.10    2.50
  -1  -3   9   13.30    2.60
   0   3  -9   21.30    1.90
   0   3  -9   23.70    2.20
   0   3  -9   19.40    3.00
   0  -3   9   20.10    3.70
   0  -3   9   20.70    3.90
   0  -3   9   20.90    2.80
  -1   3  -9   -1.30    1.30
  -1   3  -9    0.10    0.80
   1  -3   9   -2.90    1.70
   1  -3   9    1.00    1.70
  -2   3  -9    9.30    1.50
  -2   3  -9    7.50    1.10
   2  -3   9    7.60    2.30
   2  -3   9    7.20    2.20
   2  -3   9    9.90    2.10
  -3   3  -9    7.60    1.20
  -3   3  -9    7.00    1.60
  -3   3  -9    8.60    1.30
   3  -3   9    8.30    2.10
   3  -3   9    3.30    2.20
   3  -3   9    7.40    2.20
   4  -3   9    0.20    2.10
   5  -3   9    2.20    1.90
  -6   3  -9    4.00    1.60
   6  -3   9    0.20    2.40
   6  -3   9    4.60    2.30
   7  -3   9    1.30    2.60
   7  -3   9    1.80    2.70
   8   2  -9   17.10    3.10
  -8  -2   9   20.70    4.30
   7   2  -9   11.20    2.40
  -7  -2   9   16.20    3.60
   6   2  -9    1.80    1.80
  -6  -2   9   -0.50    3.10
   5   2  -9   -1.20    1.40
  -5  -2   9    0.90    2.30
   4   2  -9   31.20    3.70
   4   2  -9   29.90    4.40
  -4  -2   9   29.20    3.40
  -4  -2   9   21.90    4.20
   3   2  -9   78.89    4.70
   3   2  -9   89.19    5.70
  -3  -2   9   90.59    5.40
  -3  -2   9   69.39    5.80
  -3  -2   9   87.79    4.50
   2   2  -9   36.80    2.60
  -2  -2   9   47.70    6.90
  -2  -2   9   26.30    4.20
  -2  -2   9   30.90    2.90
   1   2  -9   37.80    3.80
   1   2  -9   44.90    5.20
   1   2  -9   39.80    2.50
   1   2  -9   38.00    4.50
  -1  -2   9   36.40    3.20
  -1  -2   9   35.60    4.90
  -1  -2   9   42.50    4.20
   0   2  -9  106.59    5.20
   0   2  -9   96.79    4.80
   0   2  -9  102.49    5.70
   0  -2   9  100.59    8.20
   0  -2   9  104.09    5.70
   0  -2   9  111.79    6.50
  -1   2  -9  174.28    8.40
  -1   2  -9  167.28    7.70
  -1   2  -9  180.38    7.40
   1  -2   9  174.58    8.90
   1  -2   9  174.38    8.70
   1  -2   9  154.88    8.50
  -2   2  -9   54.49    2.80
  -2   2  -9   52.19    3.10
  -2   2  -9   51.59    3.80
   2  -2   9   48.20    5.00
   2  -2   9   52.99    4.80
   2  -2   9   50.29    4.40
  -3   2  -9    4.60    1.00
   3  -2   9    3.50    1.70
   3  -2   9    3.90    2.00
  -4   2  -9   97.49    4.30
  -4   2  -9   86.99    4.80
   4  -2   9   80.69    6.00
   4  -2   9   80.09    5.90
  -5   2  -9    1.90    1.70
  -5   2  -9    1.80    1.50
   5  -2   9    3.60    2.00
   5  -2   9    4.90    1.90
   6  -2   9    3.10    2.20
   6  -2   9    0.80    2.00
   7  -2   9   53.59    4.50
   7  -2   9   35.10    5.40
  -8  -1   9   36.80    6.00
  -8  -1   9   35.80    4.90
  -7  -1   9   10.00    2.60
  -7  -1   9    9.10    3.50
  -6  -1   9   40.60    4.20
  -6  -1   9   42.20    5.40
   5   1  -9    1.70    1.60
  -5  -1   9    0.90    2.10
  -5  -1   9   -1.00    1.70
   4   1  -9  739.63   32.70
   4   1  -9  799.72   33.50
  -4  -1   9  756.82   33.70
  -4  -1   9  829.92   33.40
   3   1  -9   50.59    3.20
   3   1  -9   55.89    4.60
  -3  -1   9   41.80    4.50
  -3  -1   9   51.69    4.30
  -3  -1   9   50.09    3.10
   2   1  -9  945.31   40.10
   2   1  -9  934.41   39.10
  -2  -1   9 1013.20   39.30
  -2  -1   9  945.51   40.10
  -2  -1   9  916.61   40.20
   1   1  -9  703.63   28.40
   1   1  -9  701.93   29.40
  -1  -1   9  701.23   29.50
  -1  -1   9  622.04   30.30
  -1  -1   9  718.23   29.00
   0   1  -9  150.78    7.40
   0   1  -9  147.19    6.40
   0   1  -9  144.59    7.00
   0  -1   9  149.88    7.80
   0  -1   9  141.49    7.30
  -1   1  -9    5.40    1.30
  -1   1  -9    6.00    1.10
   1  -1   9    2.20    1.50
   1  -1   9    6.80    1.70
  -2   1  -9    3.90    1.20
  -2   1  -9    1.70    1.20
   2  -1   9    6.80    3.00
   2  -1   9    6.10    2.10
   2  -1   9    3.30    1.90
  -3   1  -9   14.80    2.60
   3  -1   9   19.80    3.10
   3  -1   9   22.60    3.30
   3  -1   9   19.60    3.60
  -4   1  -9  574.94   24.20
   4  -1   9  589.04   26.00
   4  -1   9  533.55   25.00
   4  -1   9  570.44   24.50
  -5   1  -9   -0.90    1.70
   5  -1   9    3.00    1.80
   5  -1   9    3.50    2.00
   6  -1   9   17.00    2.50
   6  -1   9   23.00    4.10
   7  -1   9   53.89    6.00
   7  -1   9   49.50    4.40
  -8   0   9    2.80    2.90
  -8   0   9    4.30    2.70
  -7   0   9   93.19    6.30
  -7   0   9   87.09    7.20
  -6   0   9  223.38   10.90
  -6   0   9  216.98   11.50
  -5   0   9    9.40    2.50
  -5   0   9    9.90    2.20
   4   0  -9  119.89    7.00
  -4   0   9  112.69    6.20
  -4   0   9  122.89    6.90
  -4   0   9  108.99    7.10
   3   0  -9  833.12   36.10
   3   0  -9  817.62   35.20
  -3   0   9  807.72   36.20
  -3   0   9  942.31   35.10
   2   0  -9  407.96   18.60
   2   0  -9  407.26   17.40
  -2   0   9  419.46   18.50
  -2   0   9  409.66   18.70
  -2   0   9  431.36   17.70
   1   0  -9  139.59    6.00
   1   0  -9  139.69    7.20
  -1   0   9  134.09    6.70
  -1   0   9  123.69    7.50
  -1   0   9  133.49    7.30
   0   0  -9  153.08    8.10
   0   0  -9  174.58    8.20
   0   0   9  159.28    8.60
   0   0   9  165.78    8.10
   0   0   9  167.38    8.40
  -1   0  -9   46.90    4.10
  -1   0  -9   57.39    3.80
   1   0   9   51.09    4.10
   1   0   9   54.99    4.30
  -2   0  -9   22.60    2.80
  -2   0  -9   14.30    2.50
  -2   0  -9   17.00    2.90
   2   0   9   20.40    3.20
   2   0   9   17.90    2.80
  -3   0  -9  125.09    7.50
  -3   0  -9  133.69    7.00
  -3   0  -9  128.69    7.40
   3   0   9  116.59    7.50
   3   0   9  123.39    7.70
  -4   0  -9   -1.10    1.80
   4   0   9    1.40    1.90
   4   0   9    0.00    1.70
  -5   0  -9   21.00    4.20
   5   0   9   14.80    3.00
   5   0   9   19.00    3.30
   6   0   9    0.90    2.20
   6   0   9   -0.70    1.90
   7   0   9   26.50    4.40
   7   0   9   28.00    5.20
  -8   1   9   -2.50    2.70
  -8   1   9    1.90    3.00
  -7   1   9   13.50    2.90
  -7   1   9    8.00    2.90
  -6   1   9   75.59    5.30
  -6   1   9   71.39    5.70
  -5   1   9  197.08   10.40
  -5   1   9  206.68   10.10
   4  -1  -9  457.35   20.60
  -4   1   9  457.85   19.90
  -4   1   9  447.86   20.70
  -4   1   9  488.55   21.00
   3  -1  -9  133.19    8.00
  -3   1   9  140.39    6.80
  -3   1   9  136.09    7.90
  -3   1   9  153.08    6.60
   2  -1  -9   75.89    4.20
   2  -1  -9   63.19    3.50
  -2   1   9   63.59    4.80
  -2   1   9   63.29    5.10
   1  -1  -9  994.80   40.80
   1  -1  -9  969.10   40.20
  -1   1   9  975.80   40.80
  -1   1   9  934.61   40.60
   0  -1  -9  825.42   35.00
   0  -1  -9  890.31   35.30
   0   1   9  770.52   35.00
   0   1   9  847.02   35.10
  -1  -1  -9   17.10    3.30
  -1  -1  -9   20.10    2.70
   1   1   9   19.40    3.20
   1   1   9   14.30    2.90
  -2  -1  -9   89.79    5.90
   2   1   9   97.69    5.60
   2   1   9   88.49    5.50
  -3  -1  -9   -1.60    1.80
  -3  -1  -9    1.90    1.40
   3   1   9    3.20    1.60
   3   1   9    0.70    1.60
  -4  -1  -9    6.10    2.20
   4   1   9    7.20    2.10
  -5  -1  -9   73.79    6.00
   5   1   9   68.49    5.10
  -6  -1  -9   27.80    4.90
   6   1   9   35.20    4.30
  -7  -1  -9   12.30    3.30
   7   1   9   13.20    2.80
  -8   2   9   30.60    5.70
  -8   2   9   23.50    4.60
  -7   2   9   66.49    5.80
  -7   2   9   74.89    5.70
  -6   2   9    9.30    2.40
  -6   2   9    9.90    2.50
  -5   2   9   68.59    5.30
  -5   2   9   72.39    5.40
   4  -2  -9    0.90    2.00
  -4   2   9    0.80    1.80
  -4   2   9    1.20    1.20
  -4   2   9    1.10    1.70
   3  -2  -9  105.39    5.40
   3  -2  -9  105.09    7.00
  -3   2   9  104.99    6.40
  -3   2   9  112.89    5.90
   2  -2  -9  371.36   16.00
  -2   2   9  356.06   16.60
  -2   2   9  382.26   15.50
  -2   2   9  362.66   16.80
   1  -2  -9  192.58    9.30
   1  -2  -9  195.28    9.90
  -1   2   9  192.08    9.70
  -1   2   9  195.38    9.60
   0  -2  -9   12.90    2.40
   0   2   9   18.00    2.60
  -1  -2  -9    0.70    1.40
  -1  -2  -9   -1.10    2.00
   1   2   9   -2.70    1.50
   1   2   9    4.60    2.30
  -2  -2  -9   19.10    3.60
   2   2   9   23.50    3.20
   2   2   9   19.20    3.20
  -3  -2  -9  256.07   12.50
   3   2   9  254.77   12.10
  -4  -2  -9   -2.10    2.00
   4   2   9   -0.30    1.80
  -5  -2  -9   14.50    2.90
   5   2   9   13.90    2.90
  -6  -2  -9   17.10    3.00
   6   2   9   21.60    4.40
  -7  -2  -9   23.20    4.20
  -8   3   9   61.69    6.00
  -8   3   9   68.49    6.30
  -7   3   9   98.79    6.60
  -7   3   9   94.29    6.60
  -6   3   9  111.49    6.90
  -6   3   9  113.09    6.80
  -5   3   9    2.70    2.20
  -5   3   9    2.60    2.00
   4  -3  -9  272.47   11.30
   4  -3  -9  234.68   12.60
  -4   3   9  257.07   11.80
  -4   3   9  254.07   12.40
   3  -3  -9   82.19    4.80
  -3   3   9   76.19    5.40
  -3   3   9   85.49    4.70
   2  -3  -9    8.10    1.80
  -2   3   9    5.70    2.00
  -2   3   9    9.10    2.30
  -2   3   9    9.50    1.40
   1  -3  -9  177.08    9.40
   1  -3  -9  180.88    8.80
  -1   3   9  172.08    8.90
  -1   3   9  173.58    9.10
   0  -3  -9    3.40    1.70
   0  -3  -9    6.20    3.50
   0   3   9    2.50    1.80
   0   3   9    3.00    1.70
  -1  -3  -9 1311.07   51.49
  -1  -3  -9 1200.98   51.29
   1   3   9 1255.27   51.79
   1   3   9 1151.28   51.09
  -2  -3  -9  130.79    7.40
   2   3   9  111.99    6.80
  -3  -3  -9    0.50    2.00
   3   3   9   -1.80    1.90
  -4  -3  -9    5.90    2.30
   4   3   9    6.00    2.50
  -5  -3  -9   14.10    3.00
   5   3   9   12.50    2.70
  -6  -3  -9    4.80    2.80
   6   3   9    3.00    2.70
  -7   4   9    6.20    2.80
  -7   4   9    5.20    2.40
  -6   4   9   36.80    4.50
  -6   4   9   42.20    4.40
  -5   4   9    0.60    2.20
  -5   4   9    1.90    2.00
   4  -4  -9   31.20    3.30
  -4   4   9   34.00    3.90
  -4   4   9   43.10    3.90
   3  -4  -9    8.10    2.00
  -3   4   9   10.70    1.80
  -3   4   9    6.10    2.10
   2  -4  -9   58.89    4.70
  -2   4   9   64.29    4.60
  -2   4   9   58.69    5.40
  -2   4   9   71.49    3.70
   1  -4  -9   -2.40    2.00
   1  -4  -9   -2.50    2.90
  -1   4   9   -0.10    1.70
  -1   4   9    0.70    1.90
   0  -4  -9   22.10    4.20
   0   4   9   14.90    2.50
  -1  -4  -9   11.50    2.50
   1   4   9    1.90    2.10
  -2  -4  -9    1.60    2.00
   2   4   9    2.20    2.20
  -3  -4  -9   28.00    4.60
   3   4   9   29.30    4.30
  -4  -4  -9   26.90    4.40
   4   4   9   22.80    4.20
  -5  -4  -9   23.80    4.60
   5   4   9   14.10    3.30
  -6  -4  -9   -0.30    2.90
  -7   5   9   20.10    3.40
  -7   5   9   16.30    2.90
  -6   5   9    4.90    2.20
  -6   5   9    3.50    2.60
  -5   5   9    2.20    2.40
  -5   5   9    3.50    2.10
   4  -5  -9    1.50    2.00
  -4   5   9    1.90    1.80
   3  -5  -9  155.08    9.10
  -3   5   9  185.68    9.40
  -3   5   9  204.78    8.70
   2  -5  -9   94.39    7.60
  -2   5   9  100.19    6.10
   1  -5  -9   63.39    5.10
  -1   5   9   60.19    4.60
   0  -5  -9    8.90    2.40
   0   5   9    4.60    2.20
  -1  -5  -9  330.47   15.50
   1   5   9  319.77   15.20
  -2  -5  -9  131.89    8.20
   2   5   9  129.39    7.70
  -3  -5  -9    8.00    2.70
   3   5   9    1.60    2.30
  -4  -5  -9    8.30    2.90
   4   5   9    9.10    2.90
  -5  -5  -9    4.20    3.10
   5   5   9    3.60    2.90
  -6   6   9    1.30    2.40
  -6   6   9    5.10    2.90
  -5   6   9    6.40    2.70
  -5   6   9    5.50    2.30
   4  -6  -9   24.80    4.80
  -4   6   9   23.30    3.80
   3  -6  -9   28.50    4.40
  -3   6   9   29.30    3.80
   2  -6  -9   -0.40    2.20
  -2   6   9    3.30    2.10
   1  -6  -9   52.29    5.10
  -1   6   9   60.99    4.70
   0  -6  -9   72.59    5.90
   0   6   9   67.09    5.30
  -1  -6  -9   56.19    5.90
   1   6   9   59.59    5.00
  -2  -6  -9   60.69    5.90
   2   6   9   64.89    5.60
  -3  -6  -9   68.79    6.40
   3   6   9   56.59    5.90
  -4  -6  -9   64.89    6.40
   4   6   9   51.49    6.10
  -5   7   9   13.70    3.00
  -5   7   9    7.80    2.40
   4  -7  -9    7.70    3.20
  -4   7   9    8.50    2.50
   3  -7  -9   21.30    3.20
  -3   7   9   22.10    3.70
  -2   7   9   23.60    3.70
   1  -7  -9   35.50    5.10
  -1   7   9   29.00    3.90
   0  -7  -9    6.90    2.90
   0   7   9    8.00    2.30
  -1  -7  -9    9.60    2.90
   1   7   9    4.30    2.60
  -2  -7  -9    1.20    2.70
   2   7   9   -1.50    2.60
  -3  -7  -9    4.80    3.20
   3   7   9    6.60    3.40
   3  -8  -9    0.50    3.00
   2  -8  -9    4.30    2.90
  -2   8   9    2.60    2.10
   1  -8  -9   10.40    3.10
  -1   8   9    5.70    2.30
   0  -8  -9    2.90    3.00
   0   8   9    3.00    2.50
  -1  -8  -9    1.30    3.20
   1   8   9    2.30    2.60
   1  10 -10   21.80    3.90
  -1 -10  10   23.20    5.30
  -1 -10  10   36.50    6.10
   0  10 -10   98.59    6.40
   0 -10  10  100.29    9.00
   0 -10  10   93.19    8.00
  -1  10 -10   77.89    5.80
   1 -10  10   89.49    7.90
   1 -10  10   85.39    8.80
   2 -10  10   14.90    4.40
   3   9 -10    9.10    2.50
  -3  -9  10    6.00    4.60
  -3  -9  10   15.20    3.30
   2   9 -10   54.99    4.60
  -2  -9  10   60.19    6.00
  -2  -9  10   47.10    8.00
   1   9 -10    3.80    1.90
  -1  -9  10    7.70    3.60
  -1  -9  10    2.10    2.80
   0   9 -10   19.20    3.20
   0  -9  10   22.10    4.60
   0  -9  10   19.20    3.50
  -1   9 -10   -1.80    1.80
   1  -9  10    1.60    2.80
   1  -9  10    0.30    3.40
  -2   9 -10   -0.50    1.80
   2  -9  10    1.60    3.40
   2  -9  10    0.10    3.10
  -3   9 -10   41.60    4.10
   3  -9  10   45.60    6.70
  -4   9 -10   88.39    5.90
   4  -9  10   89.89    8.60
   4   8 -10    8.40    2.40
  -4  -8  10   12.00    4.40
  -4  -8  10    5.50    2.80
   3   8 -10    2.50    1.80
  -3  -8  10    4.80    2.50
  -3  -8  10   -5.60    4.70
   2   8 -10   11.10    2.10
  -2  -8  10   14.90    2.90
  -2  -8  10   17.30    3.90
  -1  -8  10   11.60    4.00
  -1  -8  10   10.20    2.60
   0   8 -10   79.09    5.20
   0  -8  10   81.69    6.70
   0  -8  10   79.89    7.40
  -1   8 -10    2.70    1.90
   1  -8  10    5.00    3.20
   1  -8  10   -0.10    2.70
  -2   8 -10   60.49    4.40
   2  -8  10   64.49    6.60
   2  -8  10   54.49    5.90
  -3   8 -10    2.30    2.00
   3  -8  10    2.90    3.20
   3  -8  10    1.60    2.90
  -4   8 -10    2.30    2.10
   4  -8  10    2.00    3.10
  -5   8 -10    3.70    1.80
   5  -8  10    5.50    3.60
   5   7 -10    3.90    2.20
  -5  -7  10   -0.50    4.10
   4   7 -10    0.50    1.80
  -4  -7  10    4.20    3.90
  -4  -7  10    4.80    3.50
   3   7 -10   39.50    4.00
  -3  -7  10   40.80    6.10
  -3  -7  10   42.80    4.70
   2   7 -10    1.40    1.60
  -2  -7  10    3.30    2.30
  -2  -7  10   -2.40    3.20
   1   7 -10  196.18    9.60
  -1  -7  10  192.78   11.50
  -1  -7  10  206.58   10.50
   0   7 -10    3.50    1.50
   0  -7  10    1.80    2.70
   0  -7  10   -2.60    2.30
  -1   7 -10  139.79    6.20
  -1   7 -10  125.39    6.70
   1  -7  10  120.59    8.10
   1  -7  10  127.19    8.20
  -2   7 -10   63.99    4.20
   2  -7  10   67.39    6.00
   2  -7  10   59.99    5.90
  -3   7 -10   12.00    2.00
   3  -7  10   10.90    2.90
   3  -7  10   15.00    3.00
  -4   7 -10    7.10    1.90
   4  -7  10    9.70    3.20
   4  -7  10    4.70    3.10
  -5   7 -10   12.80    2.10
   5  -7  10   11.30    3.40
   6   6 -10   -0.70    2.40
  -6  -6  10    7.90    4.40
   5   6 -10    2.70    1.90
  -5  -6  10    0.10    3.70
   4   6 -10  110.39    6.50
  -4  -6  10  112.19    7.40
  -4  -6  10  106.69    8.40
   3   6 -10   33.90    3.20
  -3  -6  10   21.60    2.90
  -3  -6  10   27.70    4.50
   2   6 -10  135.59    7.00
  -2  -6  10  134.39    9.00
  -2  -6  10  137.09    8.80
   1   6 -10   13.90    2.50
  -1  -6  10   13.50    2.50
  -1  -6  10   14.10    3.10
   0   6 -10   46.80    3.40
   0  -6  10   50.19    5.40
   0  -6  10   42.70    4.80
  -1   6 -10   18.30    2.20
  -1   6 -10   19.90    2.70
   1  -6  10   20.50    4.40
   1  -6  10   15.30    2.90
  -2   6 -10    5.00    1.60
  -2   6 -10    3.80    0.90
   2  -6  10    1.00    2.10
   2  -6  10    4.70    2.70
  -3   6 -10    1.60    1.60
   3  -6  10    6.90    2.40
   3  -6  10    4.50    2.60
  -4   6 -10    3.30    1.70
   4  -6  10    5.10    2.80
   4  -6  10    5.90    2.30
  -5   6 -10   13.00    2.00
   5  -6  10   12.10    2.90
  -6   6 -10   -1.40    1.70
   6  -6  10   -3.00    2.80
   6   5 -10    3.70    2.30
  -6  -5  10    6.70    3.90
   5   5 -10    7.60    2.20
  -5  -5  10    8.40    3.40
   4   5 -10    2.60    1.60
  -4  -5  10   -0.60    2.90
   3   5 -10  260.37   12.20
  -3  -5  10  275.87   12.20
  -3  -5  10  258.27   13.90
   2   5 -10  234.78   11.10
   2   5 -10  256.47   13.10
  -2  -5  10  256.57   11.70
  -2  -5  10  224.18   12.50
   1   5 -10  182.68   10.80
  -1  -5  10  215.68   10.40
  -1  -5  10  197.18   10.70
   0   5 -10   21.50    2.70
   0  -5  10   39.00    6.20
   0  -5  10   27.50    4.30
  -1   5 -10  225.48    9.90
  -1   5 -10  243.98   11.80
  -1   5 -10  218.88   10.10
   1  -5  10  227.78   12.60
   1  -5  10  211.18   11.20
   1  -5  10  208.58   11.30
  -2   5 -10   54.39    2.90
  -2   5 -10   47.90    3.40
   2  -5  10   47.10    4.70
   2  -5  10   51.69    4.80
  -3   5 -10   13.50    1.80
   3  -5  10   22.30    3.90
   3  -5  10   14.70    2.90
  -4   5 -10   -1.80    1.50
   4  -5  10    3.90    2.40
   4  -5  10    1.10    2.10
  -5   5 -10    3.20    2.00
   5  -5  10    6.20    2.70
   5  -5  10    4.10    2.40
  -6   5 -10   20.00    2.90
   6  -5  10   14.30    3.50
   7   4 -10   -0.10    2.40
  -7  -4  10    0.70    3.90
   6   4 -10   27.60    3.80
  -6  -4  10   26.50    4.70
   5   4 -10   10.70    2.40
  -5  -4  10   12.60    3.30
   4   4 -10   22.80    3.00
  -4  -4  10   22.30    3.90
   3   4 -10   25.00    2.90
  -3  -4  10   31.10    4.80
  -3  -4  10   26.10    3.10
   2   4 -10   62.79    6.20
   2   4 -10   62.09    4.00
  -2  -4  10   55.49    4.40
  -2  -4  10   56.09    5.50
   1   4 -10   89.69    4.80
  -1  -4  10   88.29    5.80
  -1  -4  10   94.59    6.50
   0   4 -10  121.39    5.90
   0  -4  10  126.29    7.90
   0  -4  10  119.29    7.80
   0  -4  10  120.29    7.40
  -1   4 -10  248.78   10.90
  -1   4 -10  259.07   12.10
  -1   4 -10  251.87   10.90
   1  -4  10  247.68   12.80
   1  -4  10  241.08   12.30
   1  -4  10  248.18   12.10
[truncated: 32,552 more chars]
